# Supplementary material for: Desiccation-tolerant Acinetobacter as a robust chassis candidate for gas-phase bioprocesses
Source: J Biol Eng. 2026 Mar 23;20:80. doi: 10.1186/s13036-026-00668-3 (PMC13130816; doi:10.1186/s13036-026-00668-3)
Supplement: Supplementary file 2 — Supplementary Material 2 [file 13036_2026_668_MOESM2_ESM.xlsx]

## Sheet: Sheet1
	Dunnett's multiple comparisons test	Mean diff.	95% CI of diff.	Adjusted P Value	Significance
8% RH	Tol 5 ΔataA vs. A. baylyi ADP1	-0.2159	-1.062 to 0.6299	0.9211	ns
	Tol 5 ΔataA vs. E. coli K-12	3.769	2.923 to 4.614	<0.0001	*
	Tol 5 ΔataA vs. P. putida mt-2	1.244	0.3982 to 2.090	0.0016	*
	Tol 5 ΔataA vs. P. putida F1	3.377	2.531 to 4.222	<0.0001	*
52% RH	Tol 5 ΔataA vs. A. baylyi ADP1	0.2788	-1.086 to 1.643	0.9626	ns
	Tol 5 ΔataA vs. E. coli K-12	6.965	5.600 to 8.329	<0.0001	*
	Tol 5 ΔataA vs. P. putida mt-2	3.913	2.549 to 5.278	<0.0001	*
	Tol 5 ΔataA vs. P. putida F1	3.538	2.173 to 4.902	<0.0001	*
>95% RH	Tol 5 ΔataA vs. A. baylyi ADP1	0.2018	-0.09685 to 0.5005	0.2773	ns
	Tol 5 ΔataA vs. E. coli K-12	0.7134	0.4147 to 1.012	<0.0001	*
	Tol 5 ΔataA vs. P. putida mt-2	-0.4663	-0.7649 to -0.1676	0.0007	*
	Tol 5 ΔataA vs. P. putida F1	-0.6109	-0.9096 to -0.3122	<0.0001	*
