# Supplementary material for: Desiccation-tolerant Acinetobacter as a robust chassis candidate for gas-phase bioprocesses
Source: J Biol Eng. 2026 Mar 23;20:80. doi: 10.1186/s13036-026-00668-3 (PMC13130816; doi:10.1186/s13036-026-00668-3)
Supplement: Supplementary file 3 — Supplementary Material 3 [file 13036_2026_668_MOESM3_ESM.xlsx]

## Sheet: Sheet1
	Dunnett's multiple comparisons test	Mean diff.	95% CI of diff.	Adjusted P Value	Significance
8% RH	Tol 5 ΔataA vs. A. baylyi ADP1	7.286	-3.399 to 17.97	0.264	ns
	Tol 5 ΔataA vs. E. coli K-12	30.62	19.93 to 41.30	<0.0001	*
	Tol 5 ΔataA vs. P. putida mt-2	4.985	-5.701 to 15.67	0.5899	ns
	Tol 5 ΔataA vs. P. putida F1	6.654	-4.032 to 17.34	0.3391	ns
52% RH	Tol 5 ΔataA vs. A. baylyi ADP1	4.067	-4.130 to 12.26	0.538	ns
	Tol 5 ΔataA vs. E. coli K-12	23.1	14.90 to 31.30	<0.0001	*
	Tol 5 ΔataA vs. P. putida mt-2	11.85	3.653 to 20.05	0.0023	*
	Tol 5 ΔataA vs. P. putida F1	11.82	3.624 to 20.02	0.0024	*
>95% RH	Tol 5 ΔataA vs. A. baylyi ADP1	6.106	-0.6485 to 12.86	0.0871	ns
	Tol 5 ΔataA vs. E. coli K-12	4.789	-1.966 to 11.54	0.2339	ns
	Tol 5 ΔataA vs. P. putida mt-2	-10.89	-17.64 to -4.134	0.0006	*
	Tol 5 ΔataA vs. P. putida F1	-5.761	-12.52 to 0.9942	0.115	ns
