# Supplementary material for: Desiccation-tolerant Acinetobacter as a robust chassis candidate for gas-phase bioprocesses
Source: J Biol Eng. 2026 Mar 23;20:80. doi: 10.1186/s13036-026-00668-3 (PMC13130816; doi:10.1186/s13036-026-00668-3)
Supplement: Supplementary file 4 — Supplementary Material 4 [file 13036_2026_668_MOESM4_ESM.xlsx]

## Sheet: Table S1
locus_tag	gene	function	logFC_low	logTPM_low	FDR_low	logFC_middle	logTPM_middle	FDR_middle	logCPM	sequence_id	protein_id	COG_NAME	COG_LETTER	COG_DESCRIPTION
gene-TOL5_00010	dnaA_1	chromosomal replication initiator protein DnaA	0.197813	7.54	0.679884	0.712366	8.56	0.0769077	8.84383	AP024708.1	BCX71801.1	Chromosomal replication initiation ATPase DnaA	L	Replication, recombination and repair
gene-TOL5_00020	dnaN	DNA polymerase III beta subunit DnaN	-0.103339	6.34	0.841828	0.589342	7.51	0.141575	7.51709	AP024708.1	BCX71802.1	DNA polymerase III sliding clamp (beta) subunit, PCNA homolog	L	Replication, recombination and repair
gene-TOL5_00030	recF	recombination protein RecF	0.801848	4.94	0.152645	1.39463	5.99	0.0170732	5.82883	AP024708.1	BCX71803.1	Recombinational DNA repair ATPase RecF	L	Replication, recombination and repair
gene-TOL5_00040	gyrB	DNA gyrase GyrB	-0.574075	7.72	0.260638	-0.166537	8.58	0.747414	10.0352	AP024708.1	BCX71804.1	DNA gyrase/topoisomerase IV, subunit B	L	Replication, recombination and repair
gene-TOL5_00050	-	RND transporter	-0.441863	8.28	0.703378	-1.25375	7.37	0.186339	8.95753	AP024708.1	BCX71805.1	ABC-type nitrate/sulfonate/bicarbonate transport system, periplasmic component	P	Inorganic ion transport and metabolism
gene-TOL5_00060	yheS	ABC-F family regulatory ATPase	-2.19333	7.37	0.0146896	-2.56639	7.41	0.00642016	10.167	AP024708.1	BCX71806.1	ABC cassette proteins with duplicated ATPase domains, Uup/ABCF family	J	Translation, ribosomal structure and biogenesis
gene-TOL5_00070	-	RND transporter	-0.883308	3	0.215016	-0.438005	3.86	0.498814	4.04504	AP024708.1	BCX71807.1	NA	NA	NA
gene-TOL5_00080	tyrS	tyrosyl-tRNA synthetase	-0.16015	4.84	0.820777	0.688968	6.17	0.194456	6.23537	AP024708.1	BCX71808.1	Tyrosyl-tRNA synthetase	J	Translation, ribosomal structure and biogenesis
gene-TOL5_00090	anmK	anhydro-N-acetylmuramic acid kinase	-0.457274	5.51	0.260468	-0.229711	6.22	0.549927	6.56874	AP024708.1	BCX71809.1	1,6-Anhydro-N-acetylmuramate kinase	M	Cell wall/membrane/envelope biogenesis
gene-TOL5_00100	abhD7	haloalkane dehalogenase	-0.564704	3.48	0.356496	0.0585931	4.53	0.927991	4.29227	AP024708.1	BCX71810.1	2-succinyl-6-hydroxy-2,4-cyclohexadiene-1-carboxylate synthase MenH/undecaprenyl monophosphate-sugar esterase UshA/YqjL	H	Coenzyme transport and metabolism
gene-TOL5_00110	erpA	iron-sulfur cluster insertion protein	-1.16757	8.88	0.0356246	-1.37609	9.13	0.0128037	8.42799	AP024708.1	BCX71811.1	Fe-S cluster assembly iron-binding protein IscA	O	Posttranslational modification, protein turnover, chaperones
gene-TOL5_00120	-	hypothetical protein	-0.485481	6.19	0.481297	0.0107354	7.08	0.98829	7.2683	AP024708.1	BCX71812.1	NA	NA	NA
gene-TOL5_00130	-	hypothetical protein	2.21115	9.85	0.00831493	0.948346	9.21	0.142682	8.70694	AP024708.1	BCX71813.1	NA	NA	NA
gene-TOL5_00140	estA	carboxylesterase	-0.345175	5.38	0.528285	-0.479697	5.74	0.31075	6.24491	AP024708.1	BCX71814.1	Acetyl esterase/lipase	I	Lipid transport and metabolism
gene-TOL5_00150	ppiA	peptidyl-prolyl cis-trans isomerase A	0.407589	4.95	0.610907	0.0906504	5.16	0.910339	4.74254	AP024708.1	BCX71815.1	Peptidyl-prolyl cis-trans isomerase (rotamase) - cyclophilin family	O	Posttranslational modification, protein turnover, chaperones
gene-TOL5_00160	-	hypothetical protein	NA	NA	NA	NA	NA	NA	NA	AP024708.1	BCX71816.1	NA	NA	NA
gene-TOL5_00170	-	hypothetical protein	-0.46416	4.46	0.499588	-0.654788	4.67	0.274765	4.62996	AP024708.1	BCX71817.1	Transposase InsO of transposable element IS3, Rve (retroviral integrase) family	X	Mobilome: prophages, transposons
gene-TOL5_00180	-	IS1400 transposase	-0.34785	5.21	0.643145	-0.564144	5.54	0.366729	4.12176	AP024708.1	BCX71818.1	Transposase InsE and inactivated derivatives	X	Mobilome: prophages, transposons
gene-TOL5_00190	-	membrane protein	0.323514	4.72	0.641576	0.152849	5	0.816407	4.78176	AP024708.1	BCX71819.1	NA	NA	NA
gene-TOL5_00200	gabD_1	succinate-semialdehyde dehydrogenase I	0.796553	6.95	0.0769295	0.974096	7.62	0.0256169	8.01582	AP024708.1	BCX71820.1	Acyl-CoA reductase or other NAD-dependent aldehyde dehydrogenase	I	Lipid transport and metabolism
gene-TOL5_00210	yijF	hypothetical protein	0.591999	4.29	0.431139	0.153354	4.43	0.84201	4.10763	AP024708.1	BCX71821.1	Uncharacterized conserved protein YijF, DUF1287 family	S	Function unknown
gene-TOL5_00220	-	transporter	0.167077	6.22	0.754334	-0.741018	5.82	0.088179	7.15059	AP024708.1	BCX71822.1	Na+dependent transporter, SNF family	R	General function prediction only
gene-TOL5_00230	-	putative methionine/alanine importer small subunit	0.435409	6.91	0.492612	-0.470535	6.52	0.408255	4.49181	AP024708.1	BCX71823.1	NA	NA	NA
gene-TOL5_00240	rsmB	16S rRNA m(5)C967 methyltransferase	0.133133	3.97	0.84606	0.541624	4.85	0.299294	5.15612	AP024708.1	BCX71824.1	RNA cytosine C5-methylase, RsmB/RsmF/Trm4/Trm9 family, includes 16S rRNA C967/C1407 and tRNA-C34/C48 C5-methylases	J	Translation, ribosomal structure and biogenesis
gene-TOL5_00250	fmt	L-methionyl-tRNA(fMet) N-formyltransferase	0.749275	6.46	0.118183	1.09463	7.28	0.0232005	7.03078	AP024708.1	BCX71825.1	Methionyl-tRNA formyltransferase	J	Translation, ribosomal structure and biogenesis
gene-TOL5_00260	ataA	trimeric autotransporter adhesin	2.97924	1.32	0.0623859	3.2807	1.8	0.0288168	4.72679	AP024708.1	BCX71826.1	Large exoprotein involved in heme utilization or adhesion	U	Intracellular trafficking, secretion, and vesicular transport
gene-TOL5_00270	tpgA	TpgA	1.94626	7.01	0.0109223	2.34917	7.77	0.00395238	7.20304	AP024708.1	BCX71827.1	Outer membrane protein OmpA and related peptidoglycan-associated (lipo)proteins	M	Cell wall/membrane/envelope biogenesis
gene-TOL5_00280	ilvD	dihydroxy-acid dehydratase	-0.762618	8.24	0.142757	-1.03569	8.45	0.0420451	10.0373	AP024708.1	BCX71828.1	Dihydroxyacid dehydratase/phosphogluconate dehydratase	E	Amino acid transport and metabolism
gene-TOL5_00290	-	hypothetical protein	0.258446	4.81	0.727351	0.741149	5.78	0.204532	6.13003	AP024708.1	BCX71829.1	NA	NA	NA
gene-TOL5_00300	pchB	Isochorismate pyruvate lyase	-1.04553	5.69	0.0487203	-1.40708	5.83	0.00972879	4.85776	AP024708.1	BCX71830.1	Chorismate mutase	E	Amino acid transport and metabolism
gene-TOL5_00310	-	hypothetical protein	-0.880059	4.19	0.320009	-0.655838	4.85	0.407683	3.84393	AP024708.1	BCX71831.1	NA	NA	NA
gene-TOL5_00320	puuA	glutamate--putrescine ligase	-0.335816	2.09	0.779898	0.523203	3.21	0.561203	3.55856	AP024708.1	BCX71832.1	Glutamine synthetase	E	Amino acid transport and metabolism
gene-TOL5_00330	-	membrane protein	0.515706	4.4	0.508633	0.70394	5.13	0.29475	4.77058	AP024708.1	BCX71833.1	Sulfite exporter TauE/SafE/YfcA and related permeases, UPF0721 family	P	Inorganic ion transport and metabolism
gene-TOL5_00340	-	transcriptional regulator	-0.637403	3.77	0.347621	-0.100993	4.7	0.883884	4.73597	AP024708.1	BCX71834.1	DNA-binding transcriptional regulator, LysR family	K	Transcription
gene-TOL5_00350	ygeA	aspartate/glutamate racemase	-0.159216	3.76	0.853587	-0.174171	4.26	0.817777	4.04608	AP024708.1	BCX71835.1	Amino acid racemase YgeA	M	Cell wall/membrane/envelope biogenesis
gene-TOL5_00360	fkpB	FKBP-type peptidyl-prolyl cis-trans isomerase	0.213224	4.72	0.790988	-0.153505	4.76	0.826394	4.24366	AP024708.1	BCX71836.1	Peptidyl-prolyl cis-trans isomerase, FKBP type	O	Posttranslational modification, protein turnover, chaperones
gene-TOL5_00370	lspA	prolipoprotein signal peptidase	0.502859	5.51	0.513871	0.508318	5.98	0.450934	5.31925	AP024708.1	BCX71837.1	Lipoprotein signal peptidase	M	Cell wall/membrane/envelope biogenesis
gene-TOL5_00380	ileS	isoleucyl-tRNA synthetase	-0.02333	4.71	0.974115	1.38101	6.49	0.0206976	7.52311	AP024708.1	BCX71838.1	Isoleucyl-tRNA synthetase	J	Translation, ribosomal structure and biogenesis
gene-TOL5_00390	ribF	bifunctional riboflavin kinase/FAD synthetase	-0.125569	4.64	0.869512	1.02111	6.24	0.0879747	5.88412	AP024708.1	BCX71839.1	FAD synthase	H	Coenzyme transport and metabolism
gene-TOL5_00400	-	C4-dicarboxylate ABC transporter	2.40088	6.71	0.00145861	2.33221	7.1	0.00179849	7.15375	AP024708.1	BCX71840.1	Tellurite resistance protein TehA and related permeases	V	Defense mechanisms
gene-TOL5_00410	-	hypothetical protein	NA	NA	NA	NA	NA	NA	NA	AP024708.1	BCX71841.1	Predicted nucleotidyltransferase MJ0435	R	General function prediction only
gene-TOL5_00420	rutG_1	pyrimidine permease	0.286927	4.04	0.778144	1.17237	5.15	0.133402	5.40545	AP024708.1	BCX71842.1	Xanthine/uracil permease	F	Nucleotide transport and metabolism
gene-TOL5_00430	ppc	phosphoenolpyruvate carboxylase	-0.234501	6.49	0.707787	-0.581515	6.59	0.245765	8.58644	AP024708.1	BCX71843.1	Phosphoenolpyruvate carboxylase	C	Energy production and conversion
gene-TOL5_00440	-	TetR family transcriptional regulator	0.541035	7.62	0.378556	-0.127578	7.34	0.840962	7.23755	AP024708.1	BCX71844.1	DNA-binding protein, AcrR family, includes nucleoid occlusion protein SlmA	K	Transcription
gene-TOL5_00450	mdtA	RND transporter	0.820025	4.78	0.402866	2.25216	6.77	0.0215914	6.4297	AP024708.1	BCX71845.1	Multidrug efflux pump subunit AcrA (membrane-fusion protein)	M	Cell wall/membrane/envelope biogenesis
gene-TOL5_00460	acrB_1	multidrug efflux system protein	0.134732	4.88	0.823752	0.584065	5.73	0.206562	7.30477	AP024708.1	BCX71846.1	Multidrug efflux pump subunit AcrB	V	Defense mechanisms
gene-TOL5_00470	-	membrane protein	0.820985	5.56	0.297058	0.834917	6.04	0.239962	4.84765	AP024708.1	BCX71847.1	NA	NA	NA
gene-TOL5_00480	dnaJ	chaperone Hsp40	0.447881	8.61	0.640276	1.70739	10.11	0.0490289	9.99305	AP024708.1	BCX71848.1	DnaJ molecular chaperone, contains DnaJ and DnaJ_C domains	O	Posttranslational modification, protein turnover, chaperones
gene-TOL5_00490	-	hypothetical protein	-0.767014	4.12	0.52194	-0.739447	4.26	0.471053	2.92849	AP024708.1	BCX71849.1	NA	NA	NA
gene-TOL5_00500	-	hypothetical protein	NA	NA	NA	NA	NA	NA	NA	AP024708.1	BCX71850.1	NA	NA	NA
gene-TOL5_00510	dapB_1	dihydrodipicolinate reductase	0.847465	6.16	0.249509	0.870233	6.62	0.197313	6.38578	AP024708.1	BCX71851.1	4-hydroxy-tetrahydrodipicolinate reductase	E	Amino acid transport and metabolism
gene-TOL5_00520	-	hypothetical protein	-0.885705	4.91	0.0951284	-1.18067	5.1	0.0255398	5.17002	AP024708.1	BCX71852.1	Ribosome association toxin PasT (RatA) of the RatAB toxin-antitoxin module	J	Translation, ribosomal structure and biogenesis
gene-TOL5_00530	ydhP	MFS transporter	-0.481738	4.58	0.51591	0.283841	5.68	0.680053	5.90231	AP024708.1	BCX71853.1	Predicted arabinose efflux permease AraJ, MFS family	G	Carbohydrate transport and metabolism
gene-TOL5_00540	dkgB	2,5-diketo-D-gluconate reductase B	-0.695237	5.23	0.293161	-0.266036	6.03	0.678162	5.98765	AP024708.1	BCX71854.1	Aldo/keto reductase, related to diketogulonate reductase	Q	Secondary metabolites biosynthesis, transport and catabolism
gene-TOL5_00550	yafC	LysR family transcriptional regulator	-0.686675	5.4	0.145263	-0.82466	5.73	0.0658929	6.0912	AP024708.1	BCX71855.1	DNA-binding transcriptional regulator, LysR family	K	Transcription
gene-TOL5_00560	-	hypothetical protein	-0.896249	5.69	0.162102	-1.4886	5.6	0.0231675	5.26211	AP024708.1	BCX71856.1	NA	NA	NA
gene-TOL5_00570	ydcR_1	GntR family transcriptional regulator	0.272898	8.1	0.731686	-0.0188201	8.12	0.979799	9.13581	AP024708.1	BCX71857.1	DNA-binding transcriptional regulator, MocR family, contains an aminotransferase domain	K	Transcription
gene-TOL5_00580	ahr	alcohol dehydrogenase	-0.709741	5.91	0.156553	-0.643829	6.46	0.159142	6.89862	AP024708.1	BCX71858.1	D-arabinose 1-dehydrogenase, Zn-dependent alcohol dehydrogenase family	G	Carbohydrate transport and metabolism
gene-TOL5_00590	tag	3-methyl-adenine DNA glycosylase I	-0.910373	5.66	0.152645	-0.856735	6.21	0.141024	5.8539	AP024708.1	BCX71859.1	3-methyladenine DNA glycosylase Tag	L	Replication, recombination and repair
gene-TOL5_00600	-	hypothetical protein	-0.603159	6.58	0.334087	-1.20819	6.46	0.0483679	5.31045	AP024708.1	BCX71860.1	NA	NA	NA
gene-TOL5_00610	lytH	peptidase M23	0.132588	5.1	0.876201	0.306075	5.72	0.654491	5.06391	AP024708.1	BCX71861.1	Murein endopeptidase or hydrolase activator MepM/NlpD, contains LysM domain	M	Cell wall/membrane/envelope biogenesis
gene-TOL5_00620	mutY	adenine DNA glycosylase	0.495407	5.21	0.293377	0.693732	5.88	0.110581	5.88639	AP024708.1	BCX71862.1	Adenine-specific DNA glycosylase, acts on AG and A-oxoG pairs	L	Replication, recombination and repair
gene-TOL5_00630	mg132	HIT family protein	1.23553	6.3	0.0870077	1.06217	6.73	0.10514	5.39237	AP024708.1	BCX71863.1	Purine nucleoside phosphoramidase/Ap4A hydrolase, histidine triade (HIT) family	F	Nucleotide transport and metabolism
gene-TOL5_00640	-	dienelactone hydrolase	1.25018	8.61	0.00909177	0.830284	8.69	0.0413549	8.38646	AP024708.1	BCX71864.1	Dienelactone hydrolase	Q	Secondary metabolites biosynthesis, transport and catabolism
gene-TOL5_00650	-	UPF0391 membrane protein	1.75433	15.69	0.0833478	0.066044	14.27	0.953983	12.902	AP024708.1	BCX71865.1	Uncharacterized membrane protein YtjA, UPF0391 family	S	Function unknown
gene-TOL5_00660	-	UPF0260 protein	0.630156	6.99	0.155932	0.528249	7.38	0.192115	6.39922	AP024708.1	BCX71866.1	Uncharacterized cysteine cluster protein YcgN, CxxCxxCC family	R	General function prediction only
gene-TOL5_00670	iroE	Salmochelin siderophore protein IroE	0.0937355	4.71	0.911693	0.520239	5.6	0.404777	5.45557	AP024708.1	BCX71867.1	Predicted hydrolase of the alpha/beta superfamily	R	General function prediction only
gene-TOL5_00680	rarA	recombination intermediate processing DNA-dependent ATPase	0.157717	5.72	0.759066	0.3254	6.41	0.421374	6.78697	AP024708.1	BCX71868.1	Replication-associated recombination protein RarA (DNA-dependent ATPase)	L	Replication, recombination and repair
gene-TOL5_00690	-	hypothetical protein	0.229861	3.94	0.618896	0.278185	4.46	0.479614	5.74621	AP024708.1	BCX71869.1	Glycerophosphoryl diester phosphodiesterase	I	Lipid transport and metabolism
gene-TOL5_00700	-	hypothetical protein	-0.236728	5.2	0.70287	-0.293945	5.64	0.567111	4.90961	AP024708.1	BCX71870.1	NA	NA	NA
gene-TOL5_00710	btuB_1	vitamin B12/cobalamin outer membrane transporter	0.0742757	5.59	0.94861	-0.336983	5.54	0.715144	7.51715	AP024708.1	BCX71871.1	Outer membrane receptor for ferrienterochelin and colicins	P	Inorganic ion transport and metabolism
gene-TOL5_00720	-	hypothetical protein	0.618425	7.31	0.399009	-0.176473	7.03	0.814428	5.2752	AP024708.1	BCX71872.1	Copper chaperone CopZ	P	Inorganic ion transport and metabolism
gene-TOL5_00730	fdx_1	[2Fe-2S] ferredoxin	NA	NA	NA	NA	NA	NA	NA	AP024708.1	BCX71873.1	Ferredoxin	C	Energy production and conversion
gene-TOL5_00740	-	hypothetical protein	0.297921	4.4	0.712492	-0.0875964	4.54	0.908463	4.20809	AP024708.1	BCX71874.1	Copper/silver metallochaperone CopM, DUF305 family	P	Inorganic ion transport and metabolism
gene-TOL5_00750	-	hypothetical protein	0.3105	3.74	0.74611	1.0247	4.96	0.159492	4.00178	AP024708.1	BCX71875.1	NA	NA	NA
gene-TOL5_00760	purC	phosphoribosylaminoimidazole-succinocarboxamide synthetase	-0.295008	6.81	0.525535	-0.151839	7.43	0.732312	7.15724	AP024708.1	BCX71876.1	Phosphoribosylaminoimidazole-succinocarboxamide synthase	F	Nucleotide transport and metabolism
gene-TOL5_00770	-	hypothetical protein	-0.499682	7.18	0.249509	-0.36004	7.83	0.366215	7.36934	AP024708.1	BCX71877.1	Outer membrane protein assembly factor BamC	M	Cell wall/membrane/envelope biogenesis
gene-TOL5_00780	dapA_1	dihydrodipicolinate synthase	-0.276628	9.08	0.695965	-0.863707	8.99	0.135869	9.6106	AP024708.1	BCX71878.1	4-hydroxy-tetrahydrodipicolinate synthase/N-acetylneuraminate lyase	E	Amino acid transport and metabolism
gene-TOL5_00790	pncA	nicotinamidase/pyrazinamidase	0.56408	5.52	0.268294	0.514313	5.99	0.266261	5.45167	AP024708.1	BCX71879.1	Nicotinamidase-related amidase	H	Coenzyme transport and metabolism
gene-TOL5_00800	-	sodium transporter	0.148009	3.56	0.885333	0.825943	4.8	0.280438	4.60675	AP024708.1	BCX71880.1	Predicted Na+dependent transporter YfeH	R	General function prediction only
gene-TOL5_00810	ybbK	purine-nucleoside phosphorylase	0.386822	2.15	0.834423	2.15027	4.44	0.0793239	3.03923	AP024708.1	BCX71881.1	2-thiouracil desulfurase TudS/YbbK, DUF523 family	F	Nucleotide transport and metabolism
gene-TOL5_00820	-	hypothetical protein	-0.291342	3.98	0.739224	-0.0769031	4.67	0.924819	3.97959	AP024708.1	BCX71882.1	L-amino acid N-acyltransferase MnaT	E	Amino acid transport and metabolism
gene-TOL5_00830	-	hypothetical protein	-0.853083	5.38	0.106272	-0.366624	6.34	0.436339	4.68788	AP024708.1	BCX71883.1	NA	NA	NA
gene-TOL5_00840	-	hypothetical protein	-0.0804253	5.12	0.907433	-0.861339	4.78	0.105477	6.10097	AP024708.1	BCX71884.1	Sugar diacid utilization regulator CdaR	K	Transcription
gene-TOL5_00850	puuB_1	gamma-glutamylputrescine oxidoreductase	-0.677188	3.17	0.252937	-0.925614	3.41	0.0951485	4.36752	AP024708.1	BCX71885.1	Glycine/D-amino acid oxidase (deaminating)	E	Amino acid transport and metabolism
gene-TOL5_00860	-	hypothetical protein	NA	NA	NA	NA	NA	NA	NA	AP024708.1	BCX71886.1	Predicted enzyme of the cupin superfamily	R	General function prediction only
gene-TOL5_00870	feaB_1	phenylacetaldehyde dehydrogenase	0.260618	3.41	0.752037	0.0719544	3.73	0.926876	4.52525	AP024708.1	BCX71887.1	Acyl-CoA reductase or other NAD-dependent aldehyde dehydrogenase	I	Lipid transport and metabolism
gene-TOL5_00880	gabP_1	gamma-aminobutyrate transporter	-0.226725	5.66	0.677447	-0.377287	5.98	0.392375	6.84857	AP024708.1	BCX71888.1	L-asparagine transporter or related permease	E	Amino acid transport and metabolism
gene-TOL5_00890	-	hypothetical protein	-0.967525	5.89	0.0945686	-0.522288	6.75	0.306685	5.41754	AP024708.1	BCX71889.1	DNA-binding transcriptional regulator, ArsR family	K	Transcription
gene-TOL5_00900	zitB_1	zinc efflux system	1.49328	10.79	0.0146896	1.67408	11.48	0.00759757	11.1619	AP024708.1	BCX71890.1	Co/Zn/Cd efflux system component	P	Inorganic ion transport and metabolism
gene-TOL5_00910	glmS	L-glutamine:D-fructose-6-phosphate aminotransferase	0.121962	4.45	0.838805	0.307498	5.13	0.504462	6.03526	AP024708.1	BCX71891.1	Glucosamine 6-phosphate synthetase, contains amidotransferase and phosphosugar isomerase domains	M	Cell wall/membrane/envelope biogenesis
gene-TOL5_00920	glmU	bifunctional N-acetylglucosamine-1-phosphate uridyltransferase/glucosamine-1-phosphate	-0.367346	6.28	0.440506	-0.330803	6.79	0.436052	7.54092	AP024708.1	BCX71892.1	Bifunctional protein GlmU, N-acetylglucosamine-1-phosphate-uridyltransferase/glucosamine-1-phosphate-acetyltransferase	M	Cell wall/membrane/envelope biogenesis
gene-TOL5_00930	pgpA	phosphatidylglycerophosphatase A	0.0355145	6.51	0.960366	0.282551	7.17	0.583663	6.30143	AP024708.1	BCX71893.1	Phosphatidylglycerophosphatase A	I	Lipid transport and metabolism
gene-TOL5_00940	thiL	thiamine monophosphate kinase	-0.370557	5.92	0.446577	-0.562813	6.22	0.195064	6.52875	AP024708.1	BCX71894.1	Thiamine monophosphate kinase	H	Coenzyme transport and metabolism
gene-TOL5_00950	nusB	transcription antitermination protein	0.425054	10.58	0.560308	-0.453097	10.12	0.475523	9.78096	AP024708.1	BCX71895.1	Transcription antitermination protein NusB	K	Transcription
gene-TOL5_00960	ribE	riboflavin synthase beta chain	-0.388153	8.93	0.528547	-0.900598	8.91	0.102399	8.5705	AP024708.1	BCX71896.1	6,7-dimethyl-8-ribityllumazine synthase (Riboflavin synthase beta chain)	H	Coenzyme transport and metabolism
gene-TOL5_00970	ribB_1	3,4-dihydroxy-2-butanone-4-phosphate synthase	-0.215132	6.29	0.727351	0.713461	7.75	0.147741	7.63542	AP024708.1	BCX71897.1	GTP cyclohydrolase II	H	Coenzyme transport and metabolism
gene-TOL5_00980	-	hypothetical protein	-0.228662	7.81	0.627898	-0.289918	8.24	0.469417	8.90335	AP024708.1	BCX71898.1	NA	NA	NA
gene-TOL5_00990	serB	phosphoserine phosphatase SerB	-0.106416	5.79	0.849905	0.198045	6.58	0.66926	6.88404	AP024708.1	BCX71899.1	Phosphoserine phosphatase	E	Amino acid transport and metabolism
gene-TOL5_01000	-	hypothetical protein	3.82464	11.12	0.000184612	1.48172	9.35	0.0206976	8.97073	AP024708.1	BCX71900.1	NA	NA	NA
gene-TOL5_01010	-	hypothetical protein	0.929907	5.92	0.257132	1.71783	7.15	0.0346772	5.8765	AP024708.1	BCX71901.1	NA	NA	NA
gene-TOL5_01020	dtd	D-tyr-tRNA(Tyr) deacylase	0.144886	5.57	0.864909	0.284208	6.2	0.690093	5.12101	AP024708.1	BCX71902.1	D-aminoacyl-tRNA deacylase	J	Translation, ribosomal structure and biogenesis
gene-TOL5_01030	pncB	nicotinate phosphoribosyltransferase	0.108614	6.43	0.885333	-0.387856	6.41	0.50716	7.24191	AP024708.1	BCX71903.1	Nicotinic acid phosphoribosyltransferase	H	Coenzyme transport and metabolism
gene-TOL5_01040	sseA	3-mercaptopyruvate sulfurtransferase	0.63153	4.13	0.355371	0.772363	4.72	0.205556	4.58021	AP024708.1	BCX71904.1	3-mercaptopyruvate sulfurtransferase SseA, contains two rhodanese domains	P	Inorganic ion transport and metabolism
gene-TOL5_01050	psd	phosphatidylserine decarboxylase	-0.466004	4.27	0.492612	0.374546	5.65	0.532245	5.29093	AP024708.1	BCX71905.1	Phosphatidylserine decarboxylase	I	Lipid transport and metabolism
gene-TOL5_01060	-	hypothetical protein	NA	NA	NA	NA	NA	NA	NA	AP024708.1	BCX71906.1	NA	NA	NA
gene-TOL5_01070	phoR	two-component system sensor histidine kinase PhoR	-0.545071	3.54	0.408241	-0.44803	4.07	0.441738	4.78556	AP024708.1	BCX71907.1	Sensor histidine kinase WalK	T	Signal transduction mechanisms
gene-TOL5_01080	phoB	two-component regulatory system response regulator PhoB	-0.689221	6.46	0.198218	-0.905946	6.68	0.0744732	6.80979	AP024708.1	BCX71908.1	DNA-binding response regulator, OmpR family, contains REC and winged-helix (wHTH) domain	T	Signal transduction mechanisms
gene-TOL5_01090	-	TetR family transcriptional regulator	0.416407	5.22	0.390433	0.898431	6.18	0.0491776	5.45483	AP024708.1	BCX71909.1	DNA-binding protein, AcrR family, includes nucleoid occlusion protein SlmA	K	Transcription
gene-TOL5_01100	-	oxidoreductase	-0.421545	7.34	0.408704	0.130522	8.39	0.799322	8.13405	AP024708.1	BCX71910.1	Short-chain dehydrogenase	R	General function prediction only
gene-TOL5_01110	-	hypothetical protein	-0.951849	2.46	0.176241	-0.384741	3.44	0.548926	4.68314	AP024708.1	BCX71911.1	DNA-binding beta-propeller fold protein YncE	R	General function prediction only
gene-TOL5_01120	ypnP	multidrug resistance protein, MATE family	-0.12722	6.1	0.822023	-0.556295	6.16	0.201744	7.13653	AP024708.1	BCX71912.1	Na+driven multidrug efflux pump, DinF/NorM/MATE family	V	Defense mechanisms
gene-TOL5_01130	ybdL_1	methionine aminotransferase	-0.00111371	4.52	0.998488	-0.0733774	4.93	0.909022	5.39485	AP024708.1	BCX71913.1	Aspartate/methionine/tyrosine aminotransferase	E	Amino acid transport and metabolism
gene-TOL5_01140	-	hypothetical protein	-0.955282	6.09	0.130028	-2.21909	5.21	0.00441658	6.22567	AP024708.1	BCX71914.1	Taurine dioxygenase, alpha-ketoglutarate-dependent	Q	Secondary metabolites biosynthesis, transport and catabolism
gene-TOL5_01150	-	hypothetical protein	-0.66517	5.7	0.30055	-0.826087	5.87	0.162209	6.49007	AP024708.1	BCX71915.1	NA	NA	NA
gene-TOL5_01160	-	hypothetical protein	-0.0646305	3.71	0.937842	0.180364	4.38	0.789985	4.25291	AP024708.1	BCX71916.1	NA	NA	NA
gene-TOL5_01170	-	hypothetical protein	0.290011	4.08	0.851999	0.412888	4.81	0.75179	3.09965	AP024708.1	BCX71917.1	NA	NA	NA
gene-TOL5_01180	-	hypothetical protein	0.263501	2.48	0.718965	0.430664	3.06	0.455531	4.15658	AP024708.1	BCX71918.1	Ca2+binding protein, RTX toxin-related	Q	Secondary metabolites biosynthesis, transport and catabolism
gene-TOL5_01190	-	hypothetical protein	0.645027	3.71	0.408241	-0.33294	3.21	0.66858	3.46968	AP024708.1	BCX71919.1	NA	NA	NA
gene-TOL5_01200	-	hypothetical protein	NA	NA	NA	NA	NA	NA	NA	AP024708.1	BCX71920.1	Uncharacterized conserved protein, DUF2345 family	S	Function unknown
gene-TOL5_01210	-	hypothetical protein	-0.287829	2.58	0.760946	-0.496711	2.8	0.510385	3.37849	AP024708.1	BCX71921.1	NA	NA	NA
gene-TOL5_01220	-	hypothetical protein	NA	NA	NA	NA	NA	NA	NA	AP024708.1	BCX71922.1	NA	NA	NA
gene-TOL5_01230	-	hypothetical protein	NA	NA	NA	NA	NA	NA	NA	AP024708.1	BCX71923.1	NA	NA	NA
gene-TOL5_01240	-	hypothetical protein	NA	NA	NA	NA	NA	NA	NA	AP024708.1	BCX71924.1	NA	NA	NA
gene-TOL5_01250	rutF_1	pyrimidine utilization flavin reductase protein F	0.990778	6.18	0.372544	2.1801	7.59	0.0433245	6.44294	AP024708.1	BCX71925.1	FMN reductase RutF, DIM6/NTAB family	C	Energy production and conversion
gene-TOL5_01260	metE	5-methyltetrahydropteroyltriglutamate--homocysteine methyltransferase	1.17644	8.75	0.201269	2.02881	9.83	0.0299936	9.69442	AP024708.1	BCX71926.1	Methionine synthase II (cobalamin-independent)	E	Amino acid transport and metabolism
gene-TOL5_01270	-	hypothetical protein	2.77425	11.5	0.00143244	2.697	11.89	0.00179078	11.6465	AP024708.1	BCX71927.1	NA	NA	NA
gene-TOL5_01280	-	IS1400 transposase	-0.24635	5.89	0.759538	-0.800768	5.74	0.209714	4.59839	AP024708.1	BCX71928.1	Transposase InsE and inactivated derivatives	X	Mobilome: prophages, transposons
gene-TOL5_01290	-	hypothetical protein	-0.0707786	5.59	0.940897	-0.213308	5.9	0.789451	3.86861	AP024708.1	BCX71929.1	NA	NA	NA
gene-TOL5_01300	-	IS1400 transposase	-0.468652	3.47	0.630113	-0.513537	4	0.538115	3.26902	AP024708.1	BCX71930.1	Transposase InsO of transposable element IS3, Rve (retroviral integrase) family	X	Mobilome: prophages, transposons
gene-TOL5_01310	-	hypothetical protein	-0.249228	4.01	0.796226	-0.990157	3.75	0.195204	3.40677	AP024708.1	BCX71931.1	NA	NA	NA
gene-TOL5_01320	-	acetyltransferase	NA	NA	NA	NA	NA	NA	NA	AP024708.1	BCX71932.1	L-amino acid N-acyltransferase MnaT	E	Amino acid transport and metabolism
gene-TOL5_01330	-	SIMPL domain-containing protein	-0.873954	3.52	0.236093	-0.972838	3.93	0.152387	4.02678	AP024708.1	BCX71933.1	Outer membrane channel-forming protein BP26/OMP28, SIMPL family	M	Cell wall/membrane/envelope biogenesis
gene-TOL5_01340	yjiN	zinc-type alcohol dehydrogenase-like protein	0.676119	7.72	0.336984	0.308801	8	0.649701	8.67293	AP024708.1	BCX71934.1	Uncharacterized membrane-anchored protein YjiN, DUF445 family	S	Function unknown
gene-TOL5_01350	-	hypothetical protein	1.10165	11.13	0.0581152	-0.0513583	10.52	0.933816	10.3923	AP024708.1	BCX71935.1	Outer membrane lipoprotein SlyB	M	Cell wall/membrane/envelope biogenesis
gene-TOL5_01360	-	dihydrofolate reductase	1.08641	5.08	0.112395	0.705466	5.21	0.255579	4.5778	AP024708.1	BCX71936.1	Dihydrofolate reductase	H	Coenzyme transport and metabolism
gene-TOL5_01370	-	membrane protein	1.37504	6.61	0.105188	0.861045	6.85	0.259475	6.2113	AP024708.1	BCX71937.1	Uncharacterized conserved protein, DUF924 family	S	Function unknown
gene-TOL5_01380	gshA	glutamate-cysteine ligase	-0.523371	3.56	0.469336	0.109548	4.65	0.880478	5.3374	AP024708.1	BCX71938.1	Gamma-glutamylcysteine synthetase	H	Coenzyme transport and metabolism
gene-TOL5_01390	dsbB	disulfide bond formation protein B	0.943432	5.91	0.283342	0.69069	6.1	0.39004	5.46063	AP024708.1	BCX71939.1	Disulfide bond formation protein DsbB	O	Posttranslational modification, protein turnover, chaperones
gene-TOL5_01400	-	hypothetical protein	0.202756	3.27	0.850393	1.25675	4.81	0.113373	3.66505	AP024708.1	BCX71940.1	NA	NA	NA
gene-TOL5_01410	-	hypothetical protein	-0.094167	6.71	0.860514	-0.35109	6.98	0.398479	7.77942	AP024708.1	BCX71941.1	Triacylglycerol esterase/lipase EstA, alpha/beta hydrolase fold	I	Lipid transport and metabolism
gene-TOL5_01420	yqiA	acyl CoA esterase	2.61282	7.49	0.00780619	0.208344	5.74	0.809498	6.52216	AP024708.1	BCX71942.1	Predicted esterase YcpF, UPF0227 family	R	General function prediction only
gene-TOL5_01430	parE	DNA topoisomerase IV subunit B	1.10357	7.14	0.0798311	-0.05609	6.63	0.934966	8.22625	AP024708.1	BCX71943.1	DNA gyrase/topoisomerase IV, subunit B	L	Replication, recombination and repair
gene-TOL5_01440	livK	urea ABC transporter substrate-binding protein	0.784043	3.8	0.174096	0.429934	3.92	0.412149	4.5315	AP024708.1	BCX71944.1	ABC-type branched-chain amino acid transport system, periplasmic component	E	Amino acid transport and metabolism
gene-TOL5_01450	-	ABC transporter permease	-0.633154	1.52	0.720981	0.157068	2.55	0.922577	3.18266	AP024708.1	BCX71945.1	Branched-chain amino acid ABC-type transport system, permease component	E	Amino acid transport and metabolism
gene-TOL5_01460	-	ABC transporter permease	0.566594	2.59	0.637137	0.680242	3.08	0.491709	3.3067	AP024708.1	BCX71946.1	ABC-type branched-chain amino acid transport system, permease component	E	Amino acid transport and metabolism
gene-TOL5_01470	livG	branched-chain amino acid ABC transporter ATPase	0.411813	2.42	0.779898	0.70497	3.05	0.531068	2.94614	AP024708.1	BCX71947.1	ABC-type uncharacterized transport system, ATPase component	R	General function prediction only
gene-TOL5_01480	-	ABC transporter ATP-binding protein	1.17662	3.24	0.189341	1.11374	3.67	0.176099	3.31893	AP024708.1	BCX71948.1	ABC-type branched-chain amino acid transport system, ATPase component LivF	E	Amino acid transport and metabolism
gene-TOL5_01490	-	hypothetical protein	-0.233801	4.74	0.677908	-0.278117	5.17	0.552429	5.04656	AP024708.1	BCX71949.1	NA	NA	NA
gene-TOL5_01500	mnaT	methionine N-acyltransferase	1.32776	4	0.21438	1.25665	4.4	0.197284	3.6153	AP024708.1	BCX71950.1	L-amino acid N-acyltransferase MnaT	E	Amino acid transport and metabolism
gene-TOL5_01510	tsx_1	ion channel protein Tsx	0.660824	4.17	0.337803	0.729235	4.65	0.237513	4.31945	AP024708.1	BCX71951.1	Nucleoside-specific outer membrane channel protein Tsx	M	Cell wall/membrane/envelope biogenesis
gene-TOL5_01520	-	ribosomal subunit interface protein	-0.332553	9.95	0.724482	-0.962726	9.55	0.203006	9.13125	AP024708.1	BCX71952.1	Ribosome-associated translation inhibitor RaiA	J	Translation, ribosomal structure and biogenesis
gene-TOL5_01530	-	hypothetical protein	-0.291254	6.8	0.528187	-0.378231	7.24	0.345803	6.69041	AP024708.1	BCX71953.1	Ankyrin repeat	T	Signal transduction mechanisms
gene-TOL5_01540	-	hypothetical protein	-0.847134	7.3	0.0624087	-0.733647	7.9	0.0748739	7.94866	AP024708.1	BCX71954.1	NA	NA	NA
gene-TOL5_01550	-	glutathione S-transferase	1.13728	7.27	0.0958661	0.24292	6.82	0.718375	6.89834	AP024708.1	BCX71955.1	Glutathione S-transferase or stringent starvation protein SspA	O	Posttranslational modification, protein turnover, chaperones
gene-TOL5_01560	pleD_1	sensor histidine kinase	-0.684841	4.34	0.202962	-0.679729	4.82	0.168348	5.4487	AP024708.1	BCX71956.1	GGDEF domain, diguanylate cyclase (c-di-GMP synthetase) or its enzymatically inactive variants	T	Signal transduction mechanisms
gene-TOL5_01570	-	hypothetical protein	0.490638	3.81	0.575319	0.235823	4.1	0.779249	3.69827	AP024708.1	BCX71957.1	GGDEF domain, diguanylate cyclase (c-di-GMP synthetase) or its enzymatically inactive variants	T	Signal transduction mechanisms
gene-TOL5_01580	est	esterase	-0.400387	4.09	0.505669	-0.0732257	4.87	0.903851	4.86364	AP024708.1	BCX71958.1	Acetyl esterase/lipase	I	Lipid transport and metabolism
gene-TOL5_01590	-	hypothetical protein	0.128117	10.81	0.83729	-0.805444	10.33	0.0959609	9.97656	AP024708.1	BCX71959.1	Uncharacterized conserved protein, DUF2147 family	S	Function unknown
gene-TOL5_01600	yffB	ArsC family reductase	-0.0299909	4.78	0.980064	-0.224761	5.26	0.833598	4.23432	AP024708.1	BCX71960.1	Arsenate reductase or related protein, glutaredoxin family	P	Inorganic ion transport and metabolism
gene-TOL5_01610	crc	exodeoxyribonuclease III	-0.00447097	5.33	0.994954	0.193737	5.93	0.792871	5.8843	AP024708.1	BCX71961.1	Exonuclease III	L	Replication, recombination and repair
gene-TOL5_01620	pyrE	orotate phosphoribosyltransferase	-0.683599	3.92	0.428843	0.265491	5.32	0.746479	4.70368	AP024708.1	BCX71962.1	Orotate phosphoribosyltransferase	F	Nucleotide transport and metabolism
gene-TOL5_01630	-	hypothetical protein	0.0596541	3.89	0.960366	0.511491	4.82	0.54322	3.93718	AP024708.1	BCX71963.1	NA	NA	NA
gene-TOL5_01640	-	hypothetical protein	-0.560467	2.38	0.68019	-0.0504769	3.43	0.968981	3.08802	AP024708.1	BCX71964.1	Vancomycin resistance protein YoaR (function unknown), contains peptidoglycan-binding and VanW domains	V	Defense mechanisms
gene-TOL5_01650	-	hypothetical protein	-0.755305	2.9	0.358217	0.325037	4.32	0.663418	3.68898	AP024708.1	BCX71965.1	Ubiquinone/menaquinone biosynthesis C-methylase UbiE/MenG or 23S rRNA G745 methylase RmlAII or tRNA-U5 methylase TRM9	H	Coenzyme transport and metabolism
gene-TOL5_01660	-	hypothetical protein	NA	NA	NA	NA	NA	NA	NA	AP024708.1	BCX71966.1	NA	NA	NA
gene-TOL5_01670	gshB	glutathione synthetase	0.732844	5.22	0.204517	0.625761	5.62	0.235061	5.66297	AP024708.1	BCX71967.1	Glutathione synthase, LysX or RimK-type ligase, ATP-grasp superfamily	E	Amino acid transport and metabolism
gene-TOL5_01680	murG	N-acetylglucosaminyl transferase	-0.570967	4.67	0.364421	-0.550285	5.14	0.329558	5.6621	AP024708.1	BCX71968.1	UDP-N-acetylglucosamine:LPS N-acetylglucosamine transferase	M	Cell wall/membrane/envelope biogenesis
gene-TOL5_01690	murC	UDP-N-acetylmuramate:L-alanine ligase	-0.37631	5.46	0.502995	-0.701224	5.69	0.158189	6.74774	AP024708.1	BCX71969.1	UDP-N-acetylmuramate-alanine ligase MurC and related ligases, MurC/Mpl family	M	Cell wall/membrane/envelope biogenesis
gene-TOL5_01700	ddlB	D-alanine:D-alanine ligase	0.0181582	8.37	0.975636	-0.380339	8.44	0.4054	8.82019	AP024708.1	BCX71970.1	D-alanine-D-alanine ligase or related ATP-grasp enzyme	M	Cell wall/membrane/envelope biogenesis
gene-TOL5_01710	ftsQ	cell division protein FtsQ	-0.793077	5.97	0.124661	-0.530329	6.74	0.251898	6.81987	AP024708.1	BCX71971.1	Cell division septal protein FtsQ	D	Cell cycle control, cell division, chromosome partitioning
gene-TOL5_01720	ftsA	cell division protein FtsA	-0.404423	6.04	0.302535	0.00488454	6.95	0.991332	7.32186	AP024708.1	BCX71972.1	Cell division ATPase FtsA	D	Cell cycle control, cell division, chromosome partitioning
gene-TOL5_01730	ftsZ	cell division protein FtsZ	0.191774	10.22	0.764629	-0.175855	10.38	0.750361	10.9935	AP024708.1	BCX71973.1	Cell division GTPase FtsZ	D	Cell cycle control, cell division, chromosome partitioning
gene-TOL5_01740	lpxC	UDP-3-O-acyl N-acetylglucosamine deacetylase	0.5979	5.98	0.302733	1.7193	7.59	0.00826606	6.95743	AP024708.1	BCX71974.1	UDP-3-O-acyl-N-acetylglucosamine deacetylase	M	Cell wall/membrane/envelope biogenesis
gene-TOL5_01750	-	hypothetical protein	0.190557	8.69	0.770195	0.565407	9.53	0.263034	8.34268	AP024708.1	BCX71975.1	Uncharacterized conserved protein	S	Function unknown
gene-TOL5_01760	yebA_1	peptidase M23	0.147881	11.84	0.828048	-0.593674	11.6	0.251165	11.708	AP024708.1	BCX71976.1	Murein endopeptidase or hydrolase activator MepM/NlpD, contains LysM domain	M	Cell wall/membrane/envelope biogenesis
gene-TOL5_01770	aceE	pyruvate dehydrogenase	-0.881598	9.77	0.317737	-1.67573	9.26	0.0530919	12.1347	AP024708.1	BCX71977.1	Pyruvate dehydrogenase complex, dehydrogenase (E1) component	C	Energy production and conversion
gene-TOL5_01780	aceF	pyruvate dehydrogenase	-0.151665	10.37	0.890752	-1.13393	9.64	0.190696	11.9378	AP024708.1	BCX71978.1	Pyruvate/2-oxoglutarate dehydrogenase complex, dihydrolipoamide acyltransferase (E2) component	C	Energy production and conversion
gene-TOL5_01790	-	UPF0016 family membrane protein	0.0181587	9.33	0.974862	0.0243929	9.86	0.964351	9.23797	AP024708.1	BCX71979.1	Putative Ca2ﱿ antiporter, TMEM165/GDT1 family	R	General function prediction only
gene-TOL5_01800	-	CDP-abequose synthase	0.0784708	4.5	0.923066	0.109147	4.88	0.874431	4.86323	AP024708.1	BCX71980.1	Flavorubredoxin	C	Energy production and conversion
gene-TOL5_01810	-	hypothetical protein	-0.431061	5.95	0.401799	-0.925331	5.97	0.0569814	4.76183	AP024708.1	BCX71981.1	Uncharacterized protein YkgJ, contains CxxCxxCC motif	R	General function prediction only
gene-TOL5_01820	guaB	IMP dehydrogenase	-0.724065	6.53	0.215016	0.179405	7.86	0.760063	8.3613	AP024708.1	BCX71982.1	IMP dehydrogenase/GMP reductase	F	Nucleotide transport and metabolism
gene-TOL5_01830	glmM	phosphoglucosamine mutase	-0.708455	7.97	0.141365	-1.24794	7.91	0.0152835	9.20291	AP024708.1	BCX71983.1	Phosphomannomutase	G	Carbohydrate transport and metabolism
gene-TOL5_01840	pdxH	pyridoxine 5'-phosphate oxidase	-0.42963	6.81	0.346072	-0.713366	7.02	0.091342	6.94592	AP024708.1	BCX71984.1	Pyridoxine/pyridoxamine 5'-phosphate oxidase	H	Coenzyme transport and metabolism
gene-TOL5_01850	recJ	single-stranded-DNA-specific exonuclease RecJ	-0.258755	3.94	0.658847	-0.255697	4.45	0.611371	5.44085	AP024708.1	BCX71985.1	ssDNA-specific exonuclease RecJ, DHH superfamily, may be involved in archaeal DNA replication intiation	L	Replication, recombination and repair
gene-TOL5_01860	yqjI	PadR family transcriptional regulator	0.533582	6.4	0.482884	0.259275	6.59	0.720685	6.04083	AP024708.1	BCX71986.1	DNA-binding transcriptional regulator, PadR family	K	Transcription
gene-TOL5_01870	-	hypothetical protein	0.0123594	5.76	0.983537	-0.388912	5.82	0.428323	4.98562	AP024708.1	BCX71987.1	Fe2 or Zn2 uptake regulation protein Fur/Zur	P	Inorganic ion transport and metabolism
gene-TOL5_01880	-	hypothetical protein	-0.197607	3.93	0.876516	0.525008	5.15	0.584915	3.43207	AP024708.1	BCX71988.1	NA	NA	NA
gene-TOL5_01890	-	hypothetical protein	0.426249	6	0.615162	0.145999	6.17	0.862116	4.65168	AP024708.1	BCX71989.1	NA	NA	NA
gene-TOL5_01900	-	quercetin 2,3-dioxygenase	-0.516245	7.28	0.352337	-0.958881	7.24	0.0692655	7.93854	AP024708.1	BCX71990.1	Redox-sensitive bicupin YhaK, pirin superfamily	R	General function prediction only
gene-TOL5_01910	-	osmotically inducible protein C	-1.17821	4.52	0.0510244	-1.19321	4.98	0.0336532	4.25847	AP024708.1	BCX71991.1	Uncharacterized OsmC-related protein/domain	R	General function prediction only
gene-TOL5_01920	-	hypothetical protein	0.732996	3.04	0.648289	0.78408	3.63	0.564725	2.80897	AP024708.1	BCX71992.1	NA	NA	NA
gene-TOL5_01930	gst3	glutathione S-transferase	0.853749	4.87	0.166204	0.705934	5.25	0.206847	4.76042	AP024708.1	BCX71993.1	Glutathione S-transferase or stringent starvation protein SspA	O	Posttranslational modification, protein turnover, chaperones
gene-TOL5_01940	bioH_1	alpha/beta hydrolase	0.201968	4.59	0.807996	0.148483	4.97	0.837468	4.5324	AP024708.1	BCX71994.1	2-succinyl-6-hydroxy-2,4-cyclohexadiene-1-carboxylate synthase MenH/undecaprenyl monophosphate-sugar esterase UshA/YqjL	H	Coenzyme transport and metabolism
gene-TOL5_01950	dinB	DNA polymerase IV	1.47046	5.82	0.0193725	-0.436817	4.45	0.411489	5.77042	AP024708.1	BCX71995.1	Nucleotidyltransferase/DNA polymerase DinP involved in DNA repair	L	Replication, recombination and repair
gene-TOL5_01960	yegX	lysozyme	0.208939	4.63	0.717215	-0.0887725	4.82	0.869455	4.71936	AP024708.1	BCX71996.1	Lyzozyme M1 (1,4-beta-N-acetylmuramidase), GH25 family	M	Cell wall/membrane/envelope biogenesis
gene-TOL5_01970	-	hypothetical protein	-0.713466	4.73	0.132511	-1.22559	4.73	0.015408	5.44905	AP024708.1	BCX71997.1	NA	NA	NA
gene-TOL5_01980	iceT	transporter	0.41009	5.77	0.360007	0.262263	6.13	0.526153	6.69106	AP024708.1	BCX71998.1	Predicted arabinose efflux permease AraJ, MFS family	G	Carbohydrate transport and metabolism
gene-TOL5_01990	-	alkaline phosphatase	-0.400594	3.11	0.525077	-0.171114	3.8	0.775506	4.77048	AP024708.1	BCX71999.1	DNA-binding beta-propeller fold protein YncE	R	General function prediction only
gene-TOL5_02000	thiED	aminopyrimidine aminohydrolase	0.378555	2.07	0.838833	1.46662	3.41	0.249664	2.71806	AP024708.1	BCX72000.1	Aminopyrimidine aminohydrolase TenA (thiamine salvage pathway)	H	Coenzyme transport and metabolism
gene-TOL5_02010	-	hypothetical protein	-0.180402	7.75	0.756665	-0.870669	7.55	0.0706109	8.43403	AP024708.1	BCX72001.1	Uncharacterized TerC-related membrane protein, DUF475 domain	P	Inorganic ion transport and metabolism
gene-TOL5_02020	yajR	transporter	-0.467686	6.02	0.297058	-0.44344	6.53	0.274395	7.30165	AP024708.1	BCX72002.1	Predicted arabinose efflux permease AraJ, MFS family	G	Carbohydrate transport and metabolism
gene-TOL5_02030	-	single-stranded DNA-binding protein	1.22358	9.07	0.0231868	-0.369378	8.03	0.406617	8.26077	AP024708.1	BCX72003.1	Single-stranded DNA-binding protein	L	Replication, recombination and repair
gene-TOL5_02040	yedA	amino acid exporter for phenylalanine	-0.125628	3.65	0.863895	-0.624792	3.69	0.273498	4.08764	AP024708.1	BCX72004.1	Amino acid export permease, drug/metabolite transporter (DMT) superfamily	E	Amino acid transport and metabolism
gene-TOL5_02050	lumQ	transcriptional regulator	0.215744	7.21	0.812782	0.0360505	7.41	0.966822	7.66072	AP024708.1	BCX72005.1	Transcriptional regulator GlxA, contains an amidase domain and an AraC-type DNA-binding HTH domain	K	Transcription
gene-TOL5_02060	-	hypothetical protein	-0.796036	4.16	0.319149	0.344585	5.75	0.637235	4.0774	AP024708.1	BCX72006.1	NA	NA	NA
gene-TOL5_02070	ahpC_1	alkyl hydroperoxide reductase	-0.116149	5.02	0.876166	0.474184	6.1	0.393782	5.17878	AP024708.1	BCX72007.1	Alkyl hydroperoxide reductase subunit AhpC (peroxiredoxin)	V	Defense mechanisms
gene-TOL5_02080	-	porin	2.1042	3.66	0.0109223	2.0346	4.08	0.0100745	4.48083	AP024708.1	BCX72008.1	NA	NA	NA
gene-TOL5_02090	ygcS	MFS sugar transporter	-1.02908	1.42	0.378273	-0.180742	2.49	0.874661	2.9236	AP024708.1	BCX72009.1	Sugar phosphate permease	G	Carbohydrate transport and metabolism
gene-TOL5_02100	dapA_2	dihydrodipicolinate synthase	-0.139694	4.26	0.848777	-0.176785	4.69	0.776828	4.84976	AP024708.1	BCX72010.1	4-hydroxy-tetrahydrodipicolinate synthase/N-acetylneuraminate lyase	E	Amino acid transport and metabolism
gene-TOL5_02110	cynR	transcriptional regulator	-0.0331232	4.03	0.968836	0.235632	4.79	0.716328	4.72977	AP024708.1	BCX72011.1	DNA-binding transcriptional regulator, LysR family	K	Transcription
gene-TOL5_02120	ltrA	LysR family transcriptional regulator	0.836494	5.43	0.1246	0.768455	5.86	0.125325	5.78953	AP024708.1	BCX72012.1	DNA-binding transcriptional regulator, LysR family	K	Transcription
gene-TOL5_02130	ycaC	isochorismatase family hydrolase	0.0923587	4.18	0.907889	-0.778949	3.84	0.203006	3.92347	AP024708.1	BCX72013.1	Nicotinamidase-related amidase	H	Coenzyme transport and metabolism
gene-TOL5_02140	-	quercetin 2,3-dioxygenase	1.47586	9.91	0.0531847	0.466263	9.3	0.479614	9.77442	AP024708.1	BCX72014.1	Redox-sensitive bicupin YhaK, pirin superfamily	R	General function prediction only
gene-TOL5_02150	-	hypothetical protein	-0.781869	8.56	0.415578	-1.56041	8.04	0.0817247	9.88615	AP024708.1	BCX72015.1	Predicted flavin-containing amine oxidase	R	General function prediction only
gene-TOL5_02160	chiG	methyltransferase	-1.21152	4.49	0.0503293	-0.918562	5.21	0.0889403	5.38452	AP024708.1	BCX72016.1	Cyclopropane fatty-acyl-phospholipid synthase and related methyltransferases	I	Lipid transport and metabolism
gene-TOL5_02170	-	hypothetical protein	0.796352	8.43	0.436658	-0.94435	6.7	0.306299	6.35714	AP024708.1	BCX72017.1	NA	NA	NA
gene-TOL5_02180	-	hypothetical protein	NA	NA	NA	NA	NA	NA	NA	AP024708.1	BCX72018.1	NA	NA	NA
gene-TOL5_02190	-	hypothetical protein	1.18166	2.79	0.413005	1.73318	3.82	0.154766	2.98521	AP024708.1	BCX72019.1	NA	NA	NA
gene-TOL5_02200	-	hypothetical protein	NA	NA	NA	NA	NA	NA	NA	AP024708.1	BCX72020.1	NA	NA	NA
gene-TOL5_02210	-	hypothetical protein	-0.38387	4.1	0.727374	-0.429698	4.58	0.639728	3.08483	AP024708.1	BCX72021.1	NA	NA	NA
gene-TOL5_02220	-	hypothetical protein	NA	NA	NA	NA	NA	NA	NA	AP024708.1	BCX72022.1	DNA-binding transcriptional regulator AlpA	K	Transcription
gene-TOL5_02230	-	Helicase	-0.535122	3.69	0.25951	-0.645148	4.09	0.142678	5.94944	AP024708.1	BCX72023.1	Superfamily II DNA or RNA helicase, SNF2 family	K	Transcription
gene-TOL5_02240	-	hypothetical protein	NA	NA	NA	NA	NA	NA	NA	AP024708.1	BCX72024.1	NA	NA	NA
gene-TOL5_02250	-	nuclease	0.979772	2.64	0.189341	0.800456	2.93	0.238803	4.10143	AP024708.1	BCX72025.1	Superfamily I DNA and RNA helicases	L	Replication, recombination and repair
gene-TOL5_02260	-	DNA methylase	0.568589	2.42	0.482884	0.971066	3.13	0.166905	4.63496	AP024708.1	BCX72026.1	Adenine specific DNA methylase Mod	L	Replication, recombination and repair
gene-TOL5_02270	-	type III restriction endonuclease subunit R	-0.500599	2.39	0.425339	-0.531152	2.75	0.335788	4.74961	AP024708.1	BCX72027.1	Type III restriction endonuclease	V	Defense mechanisms
gene-TOL5_02280	-	hypothetical protein	-0.124354	2.63	0.904017	-0.111899	2.95	0.899847	3.75958	AP024708.1	BCX72028.1	DNAse/DNA nickase specific for phosphorothioated or glycosylated phage DNA, GmrSD/DndB/SspE family, contains DUF262 and HNH nuclease domains	V	Defense mechanisms
gene-TOL5_02290	-	IS629 transposase OrfB	0.090309	5.05	0.867651	0.0135836	5.47	0.9783	5.53152	AP024708.1	BCX72029.1	Transposase InsO of transposable element IS3, Rve (retroviral integrase) family	X	Mobilome: prophages, transposons
gene-TOL5_02300	-	transposase	2.26257	4.09	0.0721213	1.77017	4.1	0.132409	2.94736	AP024708.1	BCX72030.1	Transposase InsE and inactivated derivatives	X	Mobilome: prophages, transposons
gene-TOL5_02310	-	hypothetical protein	NA	NA	NA	NA	NA	NA	NA	AP024708.1	BCX72031.1	Uncharacterized conserved protein domain, often C-terminal to DUF262	S	Function unknown
gene-TOL5_02320	-	hypothetical protein	-0.669631	3.88	0.418611	-1.06495	3.99	0.153403	3.90658	AP024708.1	BCX72032.1	NA	NA	NA
gene-TOL5_02330	-	hypothetical protein	NA	NA	NA	NA	NA	NA	NA	AP024708.1	BCX72033.1	Integrase/recombinase, includes phage integrase	L	Replication, recombination and repair
gene-TOL5_02340	-	hypothetical protein	2.04974	5.26	0.0562218	0.0325263	3.79	0.978317	4.40195	AP024708.1	BCX72034.1	NA	NA	NA
gene-TOL5_02350	kup	potassium transporter	-0.496511	4.09	0.270737	-0.233724	4.82	0.583072	5.87975	AP024708.1	BCX72035.1	K uptake protein Kup	P	Inorganic ion transport and metabolism
gene-TOL5_02360	-	endonuclease	3.25116	7.84	0.0011541	0.510776	5.71	0.436298	7.49065	AP024708.1	BCX72036.1	DNA/RNA endonuclease G, NUC1	F	Nucleotide transport and metabolism
gene-TOL5_02370	-	hypothetical protein	0.346952	4.19	0.837711	-0.166718	4.06	0.914288	2.81885	AP024708.1	BCX72037.1	NA	NA	NA
gene-TOL5_02380	aqpZ	aquaporin	-0.231313	5.87	0.647108	-0.817771	5.81	0.0636522	5.93018	AP024708.1	BCX72038.1	Glycerol uptake facilitator or related aquaporin (Major Intrinsic protein Family)	G	Carbohydrate transport and metabolism
gene-TOL5_02390	-	AraC family transcriptional regulator	0.0190028	4.65	0.974616	-0.155092	4.97	0.747343	5.26628	AP024708.1	BCX72039.1	AraC-type DNA-binding domain and AraC-containing proteins	K	Transcription
gene-TOL5_02400	-	hypothetical protein	0.0219178	5.76	0.97523	-0.692437	5.53	0.193409	5.5685	AP024708.1	BCX72040.1	NA	NA	NA
gene-TOL5_02410	yggX	oxidative damage protective factor for iron-sulfur proteins	-0.343759	3.46	0.831053	0.162417	4.56	0.905933	2.97857	AP024708.1	BCX72041.1	Fe-S cluster biosynthesis and repair protein YggX	P	Inorganic ion transport and metabolism
gene-TOL5_02420	argH	argininosuccinate lyase	-1.55604	5.49	0.00347434	-0.878515	6.63	0.038371	7.51074	AP024708.1	BCX72042.1	Argininosuccinate lyase	E	Amino acid transport and metabolism
gene-TOL5_02430	algZ	alginate biosynthesis protein	1.11402	4.04	0.0867992	0.884906	4.28	0.133402	4.4779	AP024708.1	BCX72043.1	Sensor histidine kinase, LytS/YehU family	T	Signal transduction mechanisms
gene-TOL5_02440	yehT	two-component regulatory system response regulator YehT	-0.370104	5.67	0.503402	0.165792	6.76	0.755519	6.29241	AP024708.1	BCX72044.1	DNA-binding response regulator, LytR/AlgR family	K	Transcription
gene-TOL5_02450	hemC	porphobilinogen deaminase	-0.548443	6.37	0.248506	-0.0154063	7.36	0.976581	7.30917	AP024708.1	BCX72045.1	Porphobilinogen deaminase	H	Coenzyme transport and metabolism
gene-TOL5_02460	hemD	uroporphyrinogen III methyltransferase	-0.871733	3.83	0.227509	0.0812297	5.33	0.914288	4.89723	AP024708.1	BCX72046.1	Uroporphyrinogen-III synthase	H	Coenzyme transport and metabolism
gene-TOL5_02470	-	hypothetical protein	-0.412643	3.03	0.761784	-0.0516041	3.76	0.968776	3.85382	AP024708.1	BCX72047.1	NA	NA	NA
gene-TOL5_02480	-	hypothetical protein	-0.215336	4.1	0.719933	-0.393379	4.39	0.408616	5.00029	AP024708.1	BCX72048.1	Ancillary subunit YfgM of SecYEG translocon, regulates RcsB-dependent stress response	T	Signal transduction mechanisms
gene-TOL5_02490	ysmA	thioesterase	NA	NA	NA	NA	NA	NA	NA	AP024708.1	BCX72049.1	Acyl-CoA thioesterase FadM	I	Lipid transport and metabolism
gene-TOL5_02500	hvrA	DNA-binding protein	0.400928	8.66	0.333967	0.281967	9.06	0.456755	7.57304	AP024708.1	BCX72050.1	DNA-binding chromatin protein H-NS	B	Chromatin structure and dynamics
gene-TOL5_02510	-	general secretion pathway protein	0.132147	4.31	0.864909	0.450253	5.1	0.454533	4.68948	AP024708.1	BCX72051.1	NA	NA	NA
gene-TOL5_02520	-	general secretion pathway protein	-0.714948	3.97	0.297302	-0.358334	4.85	0.57386	4.79955	AP024708.1	BCX72052.1	Type II secretion system/type IV pili GspC/PulC/PilP protein, contains PDZ domain	N	Cell motility
gene-TOL5_02530	xcpQ	type II secretion system protein GspD	-0.683963	3.95	0.104334	-0.457963	4.65	0.227164	6.03244	AP024708.1	BCX72053.1	Type II/type III secretion systems/type IV pilus secretin GspD/PulD/PilQ/YscC/InvG/EscC/HrcC/GspD/SctC family	N	Cell motility
gene-TOL5_02540	-	phosphopeptide-binding protein	0.0729412	9.66	0.916966	-0.702704	9.3	0.181949	9.70027	AP024708.1	BCX72054.1	Forkhead associated (FHA) domain, binds pSer, pThr, pTyr	T	Signal transduction mechanisms
gene-TOL5_02550	-	phosphoglycolate phosphatase	-0.242612	4.97	0.654091	-0.375885	5.35	0.402668	5.1148	AP024708.1	BCX72055.1	Phosphoglycolate phosphatase, HAD superfamily	C	Energy production and conversion
gene-TOL5_02560	trpE	anthranilate synthase component I	-0.387038	5.34	0.356496	-0.255157	5.97	0.505852	6.74706	AP024708.1	BCX72056.1	Anthranilate/para-aminobenzoate synthases component I	E	Amino acid transport and metabolism
gene-TOL5_02570	tufB_1	translation elongation factor EF-Tu 1	-0.582267	9.33	0.307638	-0.519966	9.88	0.316617	10.5256	AP024708.1	BCX72057.1	Translation elongation factor EF-Tu, a GTPase	J	Translation, ribosomal structure and biogenesis
gene-TOL5_02580	secE	protein translocase subunit SecE	0.407148	8.19	0.491951	1.0893	9.32	0.0490289	7.89892	AP024708.1	BCX72058.1	Preprotein translocase subunit SecE	U	Intracellular trafficking, secretion, and vesicular transport
gene-TOL5_02590	nusG	transcription termination factor NusG	-0.265283	5.84	0.773216	1.3743	7.82	0.0643415	6.55696	AP024708.1	BCX72059.1	Transcription termination/antitermination protein NusG	K	Transcription
gene-TOL5_02600	rplK	50S ribosomal subunit protein L11	-0.214977	6.64	0.726375	1.24292	8.53	0.021636	6.84155	AP024708.1	BCX72060.1	Ribosomal protein L11	J	Translation, ribosomal structure and biogenesis
gene-TOL5_02610	rplA	50S ribosomal subunit protein L1	-0.911917	8.79	0.0769295	-0.27552	9.93	0.556203	9.52466	AP024708.1	BCX72061.1	Ribosomal protein L1	J	Translation, ribosomal structure and biogenesis
gene-TOL5_02620	rplJ	50S ribosomal subunit protein L10	-0.0893077	7.86	0.904246	0.184228	8.59	0.762444	7.73489	AP024708.1	BCX72062.1	Ribosomal protein L10	J	Translation, ribosomal structure and biogenesis
gene-TOL5_02630	rplL	50S ribosomal subunit protein L7/L12	-0.0628478	7.51	0.952575	0.482024	8.52	0.542219	7.14072	AP024708.1	BCX72063.1	Ribosomal protein L7/L12	J	Translation, ribosomal structure and biogenesis
gene-TOL5_02640	rpoB	RNA polymerase beta subunit	-0.331332	7.44	0.523485	0.409795	8.68	0.366154	10.5308	AP024708.1	BCX72064.1	DNA-directed RNA polymerase, beta subunit/140 kD subunit	K	Transcription
gene-TOL5_02650	rpoC	RNA polymerase beta prime subunit	0.330457	9.58	0.752037	0.22402	9.76	0.811131	12.2714	AP024708.1	BCX72065.1	DNA-directed RNA polymerase, beta' subunit/160 kD subunit	K	Transcription
gene-TOL5_02660	-	hypothetical protein	-0.245689	3.39	0.821239	0.0280326	4.09	0.977024	3.45165	AP024708.1	BCX72066.1	NA	NA	NA
gene-TOL5_02670	proY_1	proline-specific permease	-0.403695	6.05	0.315523	-0.652079	6.3	0.0849033	7.22576	AP024708.1	BCX72067.1	L-asparagine transporter or related permease	E	Amino acid transport and metabolism
gene-TOL5_02680	-	hypothetical protein	0.153562	10.18	0.807996	-1.08596	9.44	0.0397358	9.03023	AP024708.1	BCX72068.1	NA	NA	NA
gene-TOL5_02690	-	DUF4442 domain-containing protein	1.21801	6.39	0.0940198	1.28881	7	0.0593579	5.92704	AP024708.1	BCX72069.1	Acyl-CoA thioesterase PaaI, contains HGG motif	Q	Secondary metabolites biosynthesis, transport and catabolism
gene-TOL5_02700	ephD_1	alpha/beta hydrolase	1.92057	6.73	0.0339917	2.77985	8.17	0.00500352	7.46956	AP024708.1	BCX72070.1	2-succinyl-6-hydroxy-2,4-cyclohexadiene-1-carboxylate synthase MenH/undecaprenyl monophosphate-sugar esterase UshA/YqjL	H	Coenzyme transport and metabolism
gene-TOL5_02710	-	sodium:proton antiporter	0.367163	4.66	0.502576	0.832147	5.54	0.0883234	5.91583	AP024708.1	BCX72071.1	Predicted histidine transporter YuiF, NhaC family	E	Amino acid transport and metabolism
gene-TOL5_02720	ompW_1	membrane protein	1.86796	10.11	0.0585347	1.00189	9.56	0.235355	9.52623	AP024708.1	BCX72072.1	Outer membrane protein OmpW	M	Cell wall/membrane/envelope biogenesis
gene-TOL5_02730	-	hypothetical protein	0.75435	6.19	0.199138	-0.0803139	5.8	0.899847	4.93085	AP024708.1	BCX72073.1	Lysozyme inhibitor LprI	V	Defense mechanisms
gene-TOL5_02740	htpG	heat shock protein Hsp90	0.654329	5.89	0.471695	2.14043	7.54	0.0204957	8.1469	AP024708.1	BCX72074.1	Molecular chaperone, HSP90 family	O	Posttranslational modification, protein turnover, chaperones
gene-TOL5_02750	-	hypothetical protein	0.137905	5.31	0.843931	0.0918781	5.74	0.881493	4.67052	AP024708.1	BCX72075.1	NA	NA	NA
gene-TOL5_02760	-	hypothetical protein	0.629889	6.43	0.135573	0.449871	6.74	0.239962	7.05628	AP024708.1	BCX72076.1	Outer membrane receptor for ferrienterochelin and colicins	P	Inorganic ion transport and metabolism
gene-TOL5_02770	dsb	dithiol-disulfide isomerase	0.396281	6.47	0.695162	1.8093	8.14	0.0406783	7.32712	AP024708.1	BCX72077.1	Predicted dithiol-disulfide isomerase, DsbA/YjbH family (virulence, stress resistance)	O	Posttranslational modification, protein turnover, chaperones
gene-TOL5_02780	-	hypothetical protein	0.930035	6.58	0.127025	-0.0675712	6.03	0.919502	6.29766	AP024708.1	BCX72078.1	NA	NA	NA
gene-TOL5_02790	-	hypothetical protein	0.447538	3.93	0.456	0.46228	4.42	0.383187	4.26822	AP024708.1	BCX72079.1	NA	NA	NA
gene-TOL5_02800	hmrR	hypothetical protein	-0.367808	3.6	0.748795	-0.084714	4.32	0.938159	3.19033	AP024708.1	BCX72080.1	DNA-binding transcriptional regulator, MerR family	K	Transcription
gene-TOL5_02810	-	hypothetical protein	-1.11732	5.55	0.0593226	-1.94275	5.34	0.00471487	5.58509	AP024708.1	BCX72081.1	NA	NA	NA
gene-TOL5_02820	-	hypothetical protein	0.811886	4.31	0.258349	0.242671	4.21	0.744829	3.70982	AP024708.1	BCX72082.1	NA	NA	NA
gene-TOL5_02830	-	hypothetical protein	NA	NA	NA	NA	NA	NA	NA	AP024708.1	BCX72083.1	NA	NA	NA
gene-TOL5_02840	-	hypothetical protein	0.0484703	2.66	0.975612	0.231242	3.27	0.864352	3.26067	AP024708.1	BCX72084.1	NA	NA	NA
gene-TOL5_02850	fadA	3-ketoacyl-CoA thiolase	0.317967	8.74	0.593011	0.111931	9.1	0.845638	9.55106	AP024708.1	BCX72085.1	Acetyl-CoA acetyltransferase	I	Lipid transport and metabolism
gene-TOL5_02860	fadB	multifunctional fatty acid oxidation complex subunit alpha	1.18244	9.81	0.0798311	1.60928	10.73	0.0196959	11.5365	AP024708.1	BCX72086.1	3-hydroxyacyl-CoA dehydrogenase	I	Lipid transport and metabolism
gene-TOL5_02870	aspH	aspartyl/asparaginyl beta-hydroxylase	0.368435	7.07	0.408704	1.00193	8.19	0.0233513	7.8242	AP024708.1	BCX72087.1	Aspartyl/asparaginyl beta-hydroxylase, cupin superfamily,includes lipid A hydroxylase LpxO	O	Posttranslational modification, protein turnover, chaperones
gene-TOL5_02880	-	hypothetical protein	0.207877	4.38	0.839047	-0.445745	4.23	0.593853	3.63446	AP024708.1	BCX72088.1	NA	NA	NA
gene-TOL5_02890	-	hypothetical protein	-0.416717	3.86	0.534274	-0.179584	4.54	0.778959	4.43769	AP024708.1	BCX72089.1	NA	NA	NA
gene-TOL5_02900	uvrC	excinuclease UvrABC subunit UvrC	-1.0765	4.77	0.0769295	-0.103262	6.17	0.86818	7.0147	AP024708.1	BCX72090.1	Excinuclease UvrABC, nuclease subunit	L	Replication, recombination and repair
gene-TOL5_02910	-	acyl-CoA thioesterase	0.805555	6.57	0.357161	1.52039	7.9	0.0675322	7.31757	AP024708.1	BCX72091.1	Acyl-CoA thioesterase	I	Lipid transport and metabolism
gene-TOL5_02920	pgsA	phosphatidylglycerophosphate synthetase	-0.0775202	6.98	0.904514	0.0827959	7.61	0.881493	6.99332	AP024708.1	BCX72092.1	Phosphatidylglycerophosphate synthase	I	Lipid transport and metabolism
gene-TOL5_02930	-	hypothetical protein	-0.517177	4.32	0.420548	-0.711004	4.58	0.212158	5.30168	AP024708.1	BCX72093.1	NA	NA	NA
gene-TOL5_02940	-	hypothetical protein	0.130043	4.39	0.919114	0.197401	5.33	0.856159	3.44521	AP024708.1	BCX72094.1	NA	NA	NA
gene-TOL5_02950	-	hypothetical protein	0.978131	6.72	0.0531847	0.55211	6.8	0.206773	6.34874	AP024708.1	BCX72095.1	Tyrosine-protein kinase Wzc involved in exopolysaccharide export, GumC/Wzc1 domain	M	Cell wall/membrane/envelope biogenesis
gene-TOL5_02960	holC	DNA polymerase III chi subunit HolC	0.842179	5.56	0.165927	0.657239	5.84	0.232737	4.75147	AP024708.1	BCX72096.1	DNA polymerase III, chi subunit	L	Replication, recombination and repair
gene-TOL5_02970	pepA	putative cytosol aminopeptidase	0.0840496	7.17	0.858653	-0.142455	7.45	0.720685	8.2737	AP024708.1	BCX72097.1	Leucyl aminopeptidase	E	Amino acid transport and metabolism
gene-TOL5_02980	lptF	lipopolysaccharide export ABC permease	0.370504	7.02	0.523931	0.538909	7.68	0.284669	7.94359	AP024708.1	BCX72098.1	Lipopolysaccharide export LptBFGC system, permease protein LptF	M	Cell wall/membrane/envelope biogenesis
gene-TOL5_02990	lptG	lipopolysaccharide export ABC permease	-0.70087	3.5	0.217515	-0.0816814	4.56	0.890018	4.69139	AP024708.1	BCX72099.1	Lipopolysaccharide export LptBFGC system, permease protein LptF	M	Cell wall/membrane/envelope biogenesis
gene-TOL5_03000	gpmM	phosphoglyceromutase	-0.403143	7.02	0.350737	-0.319263	7.6	0.412149	8.48731	AP024708.1	BCX72100.1	Phosphoglycerate mutase (BPG-independent), AlkP superfamily	G	Carbohydrate transport and metabolism
gene-TOL5_03010	ctpA	peptidase S41	0.311078	4.54	0.650118	0.339979	5	0.562857	5.37121	AP024708.1	BCX72101.1	C-terminal processing protease CtpA/Prc, contains a PDZ domain	O	Posttranslational modification, protein turnover, chaperones
gene-TOL5_03020	atoC	acetoacetate metabolism regulatory protein AtoC	0.339258	2.64	0.704373	0.727165	3.33	0.293843	3.85649	AP024708.1	BCX72102.1	DNA-binding transcriptional response regulator, NtrC family, contains REC, AAA-type ATPase, and a Fis-type DNA-binding domains	T	Signal transduction mechanisms
gene-TOL5_03030	pilS	histidine kinase	0.238623	4.12	0.720981	0.162981	4.52	0.782053	5.31572	AP024708.1	BCX72103.1	Signal transduction histidine kinase NtrY involved in nitrogen fixation and metabolism regulation	T	Signal transduction mechanisms
gene-TOL5_03040	uvrY	two-component regulatory system response regulator UvrY	0.857273	8.34	0.0951581	-0.327168	7.63	0.485737	7.79833	AP024708.1	BCX72104.1	DNA-binding response regulator, NarL/FixJ family, contains REC and HTH domains	T	Signal transduction mechanisms
gene-TOL5_03050	pbpG	D-alanyl-D-alanine endopeptidase	0.228395	9.42	0.703378	-0.349593	9.36	0.472958	9.95573	AP024708.1	BCX72105.1	D-alanyl-D-alanine carboxypeptidase	M	Cell wall/membrane/envelope biogenesis
gene-TOL5_03060	-	hypothetical protein	-0.587355	4.72	0.297058	-1.06758	4.78	0.0507605	4.75686	AP024708.1	BCX72106.1	NA	NA	NA
gene-TOL5_03070	-	hypothetical protein	0.593393	3.2	0.575319	0.0633291	3.17	0.957219	3.30138	AP024708.1	BCX72107.1	NA	NA	NA
gene-TOL5_03080	cysM_1	cysteine synthase B	-0.00303218	10.03	0.996118	-0.45244	10.03	0.448625	10.8048	AP024708.1	BCX72108.1	Threonine synthase	E	Amino acid transport and metabolism
gene-TOL5_03090	hom	homoserine dehydrogenase	-0.0632098	6.48	0.891305	0.0906617	7.13	0.822876	7.60236	AP024708.1	BCX72109.1	Homoserine dehydrogenase	E	Amino acid transport and metabolism
gene-TOL5_03100	dsbC_1	thiol:disulfide interchange protein DsbC	-1.07326	7.12	0.0299106	-1.02252	7.63	0.0246913	7.9364	AP024708.1	BCX72110.1	Protein thiol-disulfide isomerase DsbC	O	Posttranslational modification, protein turnover, chaperones
gene-TOL5_03110	xerD	tyrosine recombinase XerD	0.988681	5.2	0.0546998	0.463556	5.16	0.29948	5.35542	AP024708.1	BCX72111.1	Site-specific tyrosine recombinase XerD	L	Replication, recombination and repair
gene-TOL5_03120	-	hypothetical protein	0.427002	7.96	0.637995	0.269968	8.2	0.746841	7.17639	AP024708.1	BCX72112.1	Fe2 transport protein FeoA	P	Inorganic ion transport and metabolism
gene-TOL5_03130	feoB	ferrous iron transporter B	-0.0228771	7.76	0.97523	0.144928	8.31	0.817095	9.40128	AP024708.1	BCX72113.1	Fe2 transporter FeoB	P	Inorganic ion transport and metabolism
gene-TOL5_03140	-	hypothetical protein	0.462952	6.93	0.445691	-0.127625	6.77	0.836901	5.33488	AP024708.1	BCX72114.1	NA	NA	NA
gene-TOL5_03150	-	hypothetical protein	NA	NA	NA	NA	NA	NA	NA	AP024708.1	BCX72115.1	NA	NA	NA
gene-TOL5_03160	msbA_1	lipid ABC transporter permease/ATPase	-0.362909	4.42	0.591713	-0.694682	4.57	0.226751	5.96611	AP024708.1	BCX72116.1	ABC-type multidrug and LPS transport system, ATPase and permease component MsbA	M	Cell wall/membrane/envelope biogenesis
gene-TOL5_03170	-	DNA methylase	-0.446984	4.95	0.41151	-0.764107	5.12	0.122981	5.02721	AP024708.1	BCX72117.1	Alkylated DNA repair dioxygenase AlkB	L	Replication, recombination and repair
gene-TOL5_03180	nqO2	NAD(P)H dehydrogenase	1.34342	4.97	0.133087	1.2659	5.57	0.125472	5.07742	AP024708.1	BCX72118.1	Putative NADPH-quinone reductase (modulator of drug activity B)	R	General function prediction only
gene-TOL5_03190	pcaU_1	IclR family transcriptional regulator	1.02637	5.16	0.0940198	1.44373	6.06	0.0203264	5.52463	AP024708.1	BCX72119.1	DNA-binding transcriptional regulator, IclR family	K	Transcription
gene-TOL5_03200	aaeB	p-hydroxybenzoic acid efflux system component	0.346479	3.33	0.653549	0.963748	4.36	0.132501	5.17295	AP024708.1	BCX72120.1	Aromatic carboxylic acid efflux pump AaeB or related transporter, AaeB/MdtO/YccS family	R	General function prediction only
gene-TOL5_03210	-	DUF1656 domain-containing protein	NA	NA	NA	NA	NA	NA	NA	AP024708.1	BCX72121.1	NA	NA	NA
gene-TOL5_03220	ydhJ	membrane fusion protein of YdhJK efflux pump	-0.413364	3.09	0.627831	0.495799	4.38	0.475212	4.24411	AP024708.1	BCX72122.1	Multidrug resistance efflux pump EmrA	V	Defense mechanisms
gene-TOL5_03230	-	dehydrogenase	0.730147	5.43	0.145573	0.52325	5.7	0.249659	5.39086	AP024708.1	BCX72123.1	Short-chain dehydrogenase	R	General function prediction only
gene-TOL5_03240	yqgF	holliday junction resolvase	0.959191	7.98	0.0555055	0.511449	8.01	0.238204	7.10424	AP024708.1	BCX72124.1	YqgF/RuvX protein, pre-16S rRNA maturation RNase/Holliday junction resolvase/anti-termination factor	J	Translation, ribosomal structure and biogenesis
gene-TOL5_03250	yqgE	hypothetical protein	1.38632	9.07	0.0609009	0.97391	9.03	0.134158	8.46989	AP024708.1	BCX72125.1	Putative transcriptional regulator, AlgH/UPF0301 family	K	Transcription
gene-TOL5_03260	recN	recombination and repair protein RecN	0.0195265	5.14	0.974115	0.0988496	5.72	0.84413	6.56372	AP024708.1	BCX72126.1	DNA repair ATPase RecN	L	Replication, recombination and repair
gene-TOL5_03270	-	UPF0345 protein	0.610978	6	0.435852	0.772809	6.56	0.258695	5.0406	AP024708.1	BCX72127.1	Pyrimidine/purine nucleoside phosphorylase YaiE/PpnP, UPF0345/DUF1255 family	F	Nucleotide transport and metabolism
gene-TOL5_03280	rlmB	23S rRNA mG2251 2'-O-ribose methyltransferase	0.296269	5.91	0.547571	0.648212	6.77	0.131131	6.25592	AP024708.1	BCX72128.1	tRNA G18 (ribose-2'-O)-methylase SpoU	J	Translation, ribosomal structure and biogenesis
gene-TOL5_03290	-	membrane protein	0.337963	3.87	0.644652	0.12015	4.16	0.866366	4.32594	AP024708.1	BCX72129.1	Amino acid export permease, drug/metabolite transporter (DMT) superfamily	E	Amino acid transport and metabolism
gene-TOL5_03300	coaE	dephospho-CoA kinase	0.722558	5.45	0.179123	0.139644	5.38	0.802665	5.08385	AP024708.1	BCX72130.1	Dephospho-CoA kinase	H	Coenzyme transport and metabolism
gene-TOL5_03310	pppA	peptidase	-0.0961394	5.24	0.860391	-0.160703	5.67	0.728839	5.74641	AP024708.1	BCX72131.1	Type II secretion system/type IV prepilin peptidase GspO/PulO/PilD	N	Cell motility
gene-TOL5_03320	gspF_1	general secretion pathway protein GspF	-0.867304	3.88	0.0888483	-0.570346	4.61	0.204104	5.18782	AP024708.1	BCX72132.1	Type II secretion system/type IV pilus membrane platform protein GspF/PulF/PilC	N	Cell motility
gene-TOL5_03330	gspE_1	general secretion pathway protein GspE	0.0200956	5.67	0.972626	0.124306	6.26	0.788116	7.13532	AP024708.1	BCX72133.1	Type II secretion system/type IV pilus assembly ATPase GspE/PulE/PilB	N	Cell motility
gene-TOL5_03340	tpiA	triosephosphate isomerase	-0.183673	6.02	0.842638	0.766117	7.36	0.275162	6.92346	AP024708.1	BCX72134.1	Triosephosphate isomerase	G	Carbohydrate transport and metabolism
gene-TOL5_03350	secG	preprotein translocase subunit SecG	0.138043	6.88	0.890324	1.12637	8.16	0.147552	6.51124	AP024708.1	BCX72135.1	Protein translocase subunit SecG	U	Intracellular trafficking, secretion, and vesicular transport
gene-TOL5_03360	rimP	ribosome maturation factor for 30S subunits	-0.351801	8.31	0.459556	-0.247819	8.88	0.571585	8.20164	AP024708.1	BCX72136.1	Ribosome maturation factor RimP	J	Translation, ribosomal structure and biogenesis
gene-TOL5_03370	nusA	transcription elongation factor NusA	-0.420683	6.67	0.37632	-0.210082	7.33	0.644061	8.11949	AP024708.1	BCX72137.1	Transcription antitermination factor NusA, contains S1 and KH domains	K	Transcription
gene-TOL5_03380	infB	translation initiation factor IF-2	-0.622068	7.37	0.258349	-0.910966	7.55	0.0817247	9.6611	AP024708.1	BCX72138.1	Translation initiation factor IF-2, a GTPase	J	Translation, ribosomal structure and biogenesis
gene-TOL5_03390	rbfA	30s ribosome binding factor	-0.396787	10.18	0.617854	-1.45657	9.46	0.0463417	9.46709	AP024708.1	BCX72139.1	Ribosome-binding factor RbfA	J	Translation, ribosomal structure and biogenesis
gene-TOL5_03400	lemA	hypothetical protein	1.21099	9.74	0.0169519	0.122965	9.17	0.791634	9.02332	AP024708.1	BCX72140.1	Magnetosome formation protein MamQ, lipoprotein antigen LemA family	M	Cell wall/membrane/envelope biogenesis
gene-TOL5_03410	-	hypothetical protein	0.119248	7.57	0.830418	-0.436013	7.48	0.301088	8.19814	AP024708.1	BCX72141.1	Uncharacterized membrane protein YgcG, contains a TPM-fold domain	S	Function unknown
gene-TOL5_03420	-	hypothetical protein	-0.225945	3.18	0.869397	-0.282397	3.23	0.811871	3.15594	AP024708.1	BCX72142.1	TPM domain-containing protein	R	General function prediction only
gene-TOL5_03430	-	transposase	0.314167	4.69	0.795141	0.372945	5.3	0.711219	3.8189	AP024708.1	BCX72143.1	Transposase InsE and inactivated derivatives	X	Mobilome: prophages, transposons
gene-TOL5_03440	-	IS602 transposase	0.000486649	3.64	0.999277	0.526265	4.6	0.377223	4.07243	AP024708.1	BCX72144.1	Transposase InsO of transposable element IS3, Rve (retroviral integrase) family	X	Mobilome: prophages, transposons
gene-TOL5_03450	-	Type IV pilin PilA	0.559195	3.74	0.744081	0.296579	3.46	0.846313	2.98758	AP024708.1	BCX72145.1	Type IV pilus major pilin PilA	N	Cell motility
gene-TOL5_03460	-	hypothetical protein	0.493226	4.25	0.32892	0.276861	4.54	0.560859	5.4829	AP024708.1	BCX72146.1	O-antigen ligase	M	Cell wall/membrane/envelope biogenesis
gene-TOL5_03470	-	hypothetical protein	-0.493035	5.56	0.55918	-0.630004	5.8	0.383187	4.91782	AP024708.1	BCX72147.1	Type IV pilus major pilin PilA	N	Cell motility
gene-TOL5_03480	-	hypothetical protein	-0.480928	4.44	0.338324	-0.123523	5.27	0.810126	6.1004	AP024708.1	BCX72148.1	O-antigen ligase	M	Cell wall/membrane/envelope biogenesis
gene-TOL5_03490	bfr_1	bacterioferritin	1.66584	10	0.0422416	1.19106	9.98	0.0937501	9.15042	AP024708.1	BCX72149.1	Bacterioferritin (cytochrome b1)	P	Inorganic ion transport and metabolism
gene-TOL5_03500	bfd	bacterioferritin-associated ferredoxin	-0.950703	11.38	0.350123	-1.86602	10.56	0.0590104	10.0137	AP024708.1	BCX72150.1	Bacterioferritin-associated ferredoxin	P	Inorganic ion transport and metabolism
gene-TOL5_03510	ridA	reactive intermediate/imine deaminase	0.0227838	8.11	0.968509	-0.409844	8.18	0.31075	7.27577	AP024708.1	BCX72151.1	Enamine deaminase RidA/Endoribonuclease Rid7C, YjgF/YER057c/UK114 family	V	Defense mechanisms
gene-TOL5_03520	spoT	bifunctional (p)ppGpp synthase/hydrolase SpoT	-0.510878	6.62	0.270051	-0.274777	7.36	0.526153	8.64633	AP024708.1	BCX72152.1	(p)ppGpp synthase/hydrolase, HD superfamily	T	Signal transduction mechanisms
gene-TOL5_03530	rpoZ	RNA polymerase omega subunit	1.37664	8.47	0.0516123	1.6035	9.16	0.0204957	7.18713	AP024708.1	BCX72153.1	DNA-directed RNA polymerase, subunit K/omega	K	Transcription
gene-TOL5_03540	gmk	guanylate kinase	0.301351	6.85	0.501804	0.0115122	7.06	0.979871	6.66152	AP024708.1	BCX72154.1	Guanylate kinase	F	Nucleotide transport and metabolism
gene-TOL5_03550	ispH	4-hydroxy-3-methylbut-2-enyl diphosphate reductase	0.338411	8.94	0.48858	-0.0474031	9.06	0.926876	9.32961	AP024708.1	BCX72155.1	4-Hydroxy-3-methylbut-2-enyl diphosphate reductase IspH	I	Lipid transport and metabolism
gene-TOL5_03560	-	hypothetical protein	1.40413	6.32	0.0392738	1.20488	6.6	0.0486361	5.44453	AP024708.1	BCX72156.1	Type IV pilus assembly protein FimT or FimU	N	Cell motility
gene-TOL5_03570	pilV_1	type IV pilus modification protein PilV	0.756184	6.87	0.108539	0.44303	7.09	0.295619	6.24046	AP024708.1	BCX72157.1	Type IV pilus minor pilin/pseudopilin PilV	N	Cell motility
gene-TOL5_03580	PilW	Type IV fimbrial biogenesis protein PilW	-0.134909	4.18	0.87887	-0.367217	4.33	0.600341	4.77209	AP024708.1	BCX72158.1	Type IV pilus minor pilin/pseudopilin PilW	N	Cell motility
gene-TOL5_03590	pilX	type IV fimbrial biogenesis protein	-0.433284	3.66	0.654839	-0.339018	4.24	0.69363	4.04188	AP024708.1	BCX72159.1	NA	NA	NA
gene-TOL5_03600	comC	pilus assembly protein PilY	0.347256	6.02	0.553132	-0.29375	5.87	0.574155	8.2872	AP024708.1	BCX72160.1	Type IV pilus tip-associated adhesin PilY1	N	Cell motility
gene-TOL5_03610	comE_1	pilin	-0.191234	5.62	0.790992	-0.184348	6.07	0.762444	5.61543	AP024708.1	BCX72161.1	Type IV pilus minor pilin/pseudopilin PilE	N	Cell motility
gene-TOL5_03620	pilE1	type IV pilin	0.0945194	5.03	0.906333	0.130322	5.57	0.849642	4.43898	AP024708.1	BCX72162.1	Type IV pilus minor pilin/pseudopilin PilE	N	Cell motility
gene-TOL5_03630	-	hypothetical protein	0.375407	3.92	0.743336	-0.624165	3.47	0.512606	3.33983	AP024708.1	BCX72163.1	Type IV pilus assembly protein FimT or FimU	N	Cell motility
gene-TOL5_03640	pilV_2	type IV pilus modification protein PilV	-2.02494	3.33	0.0109223	-2.17833	3.76	0.00712452	3.84141	AP024708.1	BCX72164.1	Type IV pilus minor pilin/pseudopilin PilV	N	Cell motility
gene-TOL5_03650	comB	pilus assembly protein PilW	-0.0662097	4.43	0.931703	-0.539808	4.42	0.330482	4.91381	AP024708.1	BCX72165.1	Type IV pilus minor pilin/pseudopilin PilW	N	Cell motility
gene-TOL5_03660	-	Type IV fimbrial biogenesis protein PilX	0.342961	4.21	0.594092	-0.0908758	4.27	0.887238	4.29689	AP024708.1	BCX72166.1	Type IV pilus assembly protein PilX	N	Cell motility
gene-TOL5_03670	-	Type IV fimbrial biogenesis protein PilY1	-0.315285	4.54	0.502576	-0.131835	5.2	0.771747	7.26958	AP024708.1	BCX72167.1	Type IV pilus tip-associated adhesin PilY1	N	Cell motility
gene-TOL5_03680	comE_2	pilin	-1.48134	2.5	0.150826	-0.878955	3.48	0.31677	2.81574	AP024708.1	BCX72168.1	Type IV pilus minor pilin/pseudopilin PilE	N	Cell motility
gene-TOL5_03690	pilE	pilus assembly protein PilE	-0.93996	2.45	0.557625	-0.57355	3.19	0.685346	2.59067	AP024708.1	BCX72169.1	Type IV pilus minor pilin/pseudopilin PilE	N	Cell motility
gene-TOL5_03700	rpsP	30S ribosomal protein S16	0.281325	8.26	0.761784	1.34643	9.73	0.0769077	7.48616	AP024708.1	BCX72170.1	Ribosomal protein S16	J	Translation, ribosomal structure and biogenesis
gene-TOL5_03710	rimM	ribosome maturation factor	-0.549723	6.97	0.452705	0.940157	8.8	0.150704	7.65607	AP024708.1	BCX72171.1	Ribosomal 30S subunit maturation factor RimM, required for 16S rRNA processing	J	Translation, ribosomal structure and biogenesis
gene-TOL5_03720	trmD	tRNA m(1)G37 methyltransferase	-0.711027	6.28	0.167304	0.660351	8.05	0.157712	7.33326	AP024708.1	BCX72172.1	tRNA G37 N-methylase TrmD	J	Translation, ribosomal structure and biogenesis
gene-TOL5_03730	rplS	50S ribosomal subunit protein L19	-0.171928	6.84	0.779898	-0.332845	7.21	0.487343	6.14162	AP024708.1	BCX72173.1	Ribosomal protein L19	J	Translation, ribosomal structure and biogenesis
gene-TOL5_03740	lip_1	lipase	-0.169603	5.15	0.748795	0.154087	5.96	0.735155	5.938	AP024708.1	BCX72174.1	Triacylglycerol esterase/lipase EstA, alpha/beta hydrolase fold	I	Lipid transport and metabolism
gene-TOL5_03750	lip_2	lipase	-1.45541	5.73	0.0147159	-1.97322	5.68	0.00302824	6.85052	AP024708.1	BCX72175.1	Triacylglycerol esterase/lipase EstA, alpha/beta hydrolase fold	I	Lipid transport and metabolism
gene-TOL5_03760	lip_3	lipase	0.24974	5.67	0.69479	0.091195	5.95	0.87845	6.18522	AP024708.1	BCX72176.1	Triacylglycerol esterase/lipase EstA, alpha/beta hydrolase fold	I	Lipid transport and metabolism
gene-TOL5_03770	lip_4	lipase	-0.121746	5.07	0.812782	-0.197616	5.5	0.632057	5.73195	AP024708.1	BCX72177.1	Triacylglycerol esterase/lipase EstA, alpha/beta hydrolase fold	I	Lipid transport and metabolism
gene-TOL5_03780	lifO	lipase chaperone	-0.0935876	2.77	0.946275	0.469433	3.74	0.658245	3.74736	AP024708.1	BCX72178.1	Lipase chaperone LimK	O	Posttranslational modification, protein turnover, chaperones
gene-TOL5_03790	truB	tRNA pseudouridine synthase B	0.0762922	5.21	0.904017	0.206203	5.87	0.682221	5.80853	AP024708.1	BCX72179.1	tRNA U55 pseudouridine synthase TruB, may also work on U342 of tmRNA	J	Translation, ribosomal structure and biogenesis
gene-TOL5_03800	yfcA_1	TauE/TSUP family inner membrane protein	-0.627823	3.61	0.358351	-0.378065	4.31	0.545934	4.1983	AP024708.1	BCX72180.1	Sulfite exporter TauE/SafE/YfcA and related permeases, UPF0721 family	P	Inorganic ion transport and metabolism
gene-TOL5_03810	-	hemerythrin	NA	NA	NA	NA	NA	NA	NA	AP024708.1	BCX72181.1	NA	NA	NA
gene-TOL5_03820	-	transporter	0.974849	4.63	0.0829424	1.27572	5.4	0.0212699	5.07636	AP024708.1	BCX72182.1	Threonine/homoserine efflux transporter RhtA, contains EamA domain	E	Amino acid transport and metabolism
gene-TOL5_03830	-	hypothetical protein	-0.405901	4.14	0.447673	-0.561337	4.45	0.235742	5.38957	AP024708.1	BCX72183.1	Sel1-like repeat, TPR-related	R	General function prediction only
gene-TOL5_03840	pphA	serine/threonine-specific protein phosphatase 1	0.943085	2.83	0.502995	1.08405	3.46	0.370244	3.2146	AP024708.1	BCX72184.1	Mn2+dependent phosphodiesterase, calcineurin family	R	General function prediction only
gene-TOL5_03850	-	hypothetical protein	0.142661	4.9	0.843453	-0.198591	4.98	0.746627	6.40753	AP024708.1	BCX72185.1	Uncharacterized conserved protein, PKD repeat domain	S	Function unknown
gene-TOL5_03860	rhtA	threonine and homoserine efflux system	1.32815	2.8	0.32906	1.81014	4.05	0.136031	3.73068	AP024708.1	BCX72186.1	Threonine/homoserine efflux transporter RhtA, contains EamA domain	E	Amino acid transport and metabolism
gene-TOL5_03870	serA	D-3-phosphoglycerate dehydrogenase	-0.636884	7.13	0.199969	0.136886	8.38	0.786299	8.62616	AP024708.1	BCX72187.1	Phosphoglycerate dehydrogenase or related dehydrogenase	H	Coenzyme transport and metabolism
gene-TOL5_03880	glcD	glycolate oxidase subunit	-0.787108	7.01	0.0798311	-0.555667	7.73	0.164607	8.5414	AP024708.1	BCX72188.1	FAD/FMN-containing lactate dehydrogenase/glycolate oxidase	C	Energy production and conversion
gene-TOL5_03890	-	hypothetical protein	0.505943	3.35	0.721077	0.221163	3.1	0.867705	3.69556	AP024708.1	BCX72189.1	NA	NA	NA
gene-TOL5_03900	-	hypothetical protein	0.10604	5.53	0.901578	-0.0328199	6.06	0.967251	4.94785	AP024708.1	BCX72190.1	NA	NA	NA
gene-TOL5_03910	ddlA	D-alanine-D-alanine ligase A	-0.409011	3.8	0.588183	-0.337825	4.43	0.611067	4.82326	AP024708.1	BCX72191.1	D-alanine-D-alanine ligase or related ATP-grasp enzyme	M	Cell wall/membrane/envelope biogenesis
gene-TOL5_03920	-	hypothetical protein	NA	NA	NA	NA	NA	NA	NA	AP024708.1	BCX72192.1	NA	NA	NA
gene-TOL5_03930	-	hypothetical protein	-0.199789	4.55	0.774946	-0.476803	4.77	0.378175	4.81319	AP024708.1	BCX72193.1	Predicted nucleotidyltransferase YcgL	R	General function prediction only
gene-TOL5_03940	-	putative quercetin 2,3-dioxygenase	0.0753125	4.8	0.904246	0.126639	5.36	0.811871	5.31805	AP024708.1	BCX72194.1	Redox-sensitive bicupin YhaK, pirin superfamily	R	General function prediction only
gene-TOL5_03950	-	hypothetical protein	-0.11585	5.2	0.898921	-0.125273	5.69	0.874661	4.61064	AP024708.1	BCX72195.1	NA	NA	NA
gene-TOL5_03960	mdfA	multidrug efflux system protein	0.0633201	5.95	0.933323	0.973104	7.23	0.0799434	7.30509	AP024708.1	BCX72196.1	Predicted arabinose efflux permease AraJ, MFS family	G	Carbohydrate transport and metabolism
gene-TOL5_03970	ydzA	membrane protein	NA	NA	NA	NA	NA	NA	NA	AP024708.1	BCX72197.1	NA	NA	NA
gene-TOL5_03980	-	hypothetical protein	0.839001	3.79	0.515872	0.662549	4.12	0.572627	3.6358	AP024708.1	BCX72198.1	NA	NA	NA
gene-TOL5_03990	yccS_1	transporter	-0.166846	3.33	0.800714	-0.291336	3.69	0.581649	4.98368	AP024708.1	BCX72199.1	Aromatic carboxylic acid efflux pump AaeB or related transporter, AaeB/MdtO/YccS family	R	General function prediction only
gene-TOL5_04000	-	hypothetical protein	-0.839157	4.57	0.0546998	-1.24259	4.66	0.00814677	5.67449	AP024708.1	BCX72200.1	Uncharacterized conserved protein, DUF2252 family	S	Function unknown
gene-TOL5_04010	ompT	outer membrane protease VII	-0.42818	3.46	0.652216	-0.197861	4.16	0.822876	4.2825	AP024708.1	BCX72201.1	Outer membrane protease	M	Cell wall/membrane/envelope biogenesis
gene-TOL5_04020	sodC	Cu-Zn family superoxide dismutase	-0.205837	8.85	0.782215	-1.00826	8.48	0.0889403	8.48472	AP024708.1	BCX72202.1	Cu/Zn superoxide dismutase	P	Inorganic ion transport and metabolism
gene-TOL5_04030	ydiK	inner membrane protein	0.876425	7.4	0.121301	0.88597	7.98	0.0911555	8.11003	AP024708.1	BCX72203.1	Predicted PurR-regulated permease PerM	R	General function prediction only
gene-TOL5_04040	parA_1	chromosome partitioning protein ParA	0.184495	5.72	0.779898	0.155104	6.12	0.782526	5.7235	AP024708.1	BCX72204.1	ParA-like ATPase involved in chromosome/plasmid partitioning or cellulose biosynthesis protein BcsQ	D	Cell cycle control, cell division, chromosome partitioning
gene-TOL5_04050	-	endonuclease	0.260641	5.48	0.680874	0.0207767	5.71	0.974032	4.94306	AP024708.1	BCX72205.1	Predicted secreted endonuclease distantly related to archaeal Holliday junction resolvase	F	Nucleotide transport and metabolism
gene-TOL5_04060	-	methyltransferase	-0.615743	3.76	0.425517	-0.474447	4.21	0.485993	4.00467	AP024708.1	BCX72206.1	Ubiquinone/menaquinone biosynthesis C-methylase UbiE/MenG or 23S rRNA G745 methylase RmlAII or tRNA-U5 methylase TRM9	H	Coenzyme transport and metabolism
gene-TOL5_04070	-	hypothetical protein	1.82524	11.69	0.00675071	0.367197	10.79	0.468609	10.7967	AP024708.1	BCX72207.1	NA	NA	NA
gene-TOL5_04080	-	hypothetical protein	1.50289	8.6	0.00780619	0.779162	8.41	0.0817494	7.4245	AP024708.1	BCX72208.1	Chagasin-like inhibitor of cysteine peptidase, I42 family	O	Posttranslational modification, protein turnover, chaperones
gene-TOL5_04090	-	hypothetical protein	0.333698	7.32	0.471986	-0.107639	7.41	0.817024	6.95913	AP024708.1	BCX72209.1	NA	NA	NA
gene-TOL5_04100	-	SAM-dependent methyltransferase	-0.678183	6.34	0.135573	-0.616245	6.9	0.139662	6.91645	AP024708.1	BCX72210.1	Ubiquinone/menaquinone biosynthesis C-methylase UbiE/MenG or 23S rRNA G745 methylase RmlAII or tRNA-U5 methylase TRM9	H	Coenzyme transport and metabolism
gene-TOL5_04110	-	hypothetical protein	-0.276846	4.7	0.637655	-0.173115	5.29	0.747584	5.83298	AP024708.1	BCX72211.1	NA	NA	NA
gene-TOL5_04120	-	hypothetical protein	NA	NA	NA	NA	NA	NA	NA	AP024708.1	BCX72212.1	NA	NA	NA
gene-TOL5_04130	-	hypothetical protein	-0.384378	4.3	0.557625	-0.296901	4.91	0.610442	5.29278	AP024708.1	BCX72213.1	NA	NA	NA
gene-TOL5_04140	-	hypothetical protein	0.230238	5.3	0.745766	-0.218213	5.27	0.719993	5.18586	AP024708.1	BCX72214.1	DNA-binding protein, AcrR family, includes nucleoid occlusion protein SlmA	K	Transcription
gene-TOL5_04150	-	D-isomer specific 2-hydroxyacid dehydrogenase family protein	1.01205	9.72	0.178192	-0.0581898	9.09	0.947226	9.8311	AP024708.1	BCX72215.1	Lactate dehydrogenase or related 2-hydroxyacid dehydrogenase	C	Energy production and conversion
gene-TOL5_04160	-	hypothetical protein	0.857248	6.36	0.212144	0.164492	6.16	0.817777	6.09973	AP024708.1	BCX72216.1	NA	NA	NA
gene-TOL5_04170	-	hypothetical protein	2.15045	9.77	0.0581152	2.01438	9.92	0.0532022	9.71009	AP024708.1	BCX72217.1	NA	NA	NA
gene-TOL5_04180	-	hypothetical protein	-0.157189	4.42	0.857991	-0.0888536	5.05	0.910429	3.91733	AP024708.1	BCX72218.1	NA	NA	NA
gene-TOL5_04190	-	retron-type reverse transcriptase	NA	NA	NA	NA	NA	NA	NA	AP024708.1	BCX72219.1	Retron-type reverse transcriptase	X	Mobilome: prophages, transposons
gene-TOL5_04200	-	hypothetical protein	2.70793	5.72	0.0499491	1.92433	5.34	0.117597	5.08623	AP024708.1	BCX72220.1	NA	NA	NA
gene-TOL5_04210	-	hypothetical protein	3.05507	4.62	0.0346018	2.73239	4.73	0.0413549	3.62734	AP024708.1	BCX72221.1	NA	NA	NA
gene-TOL5_04220	-	hypothetical protein	-0.357083	3.39	0.69479	-0.236832	3.95	0.763146	3.49857	AP024708.1	BCX72222.1	NA	NA	NA
gene-TOL5_04230	glyS	glycine tRNA synthetase beta subunit	-0.811182	3.46	0.162019	0.27761	4.91	0.605314	5.81383	AP024708.1	BCX72223.1	Glycyl-tRNA synthetase, beta subunit	J	Translation, ribosomal structure and biogenesis
gene-TOL5_04240	glyQ	glycine tRNA synthetase alpha subunit	-0.0402917	5.93	0.941925	0.205212	6.63	0.641912	6.67417	AP024708.1	BCX72224.1	Glycyl-tRNA synthetase, alpha subunit	J	Translation, ribosomal structure and biogenesis
gene-TOL5_04250	-	hypothetical protein	NA	NA	NA	NA	NA	NA	NA	AP024708.1	BCX72225.1	NA	NA	NA
gene-TOL5_04260	yitY	putative FAD-linked oxidoreductase YitY	1.26478	2.68	0.179123	1.52161	3.31	0.0795098	3.73465	AP024708.1	BCX72226.1	FAD/FMN-containing lactate dehydrogenase/glycolate oxidase	C	Energy production and conversion
gene-TOL5_04270	-	hypothetical protein	6.1575	3.18	0.0623859	6.70885	4.38	0.0248612	3.07717	AP024708.1	BCX72227.1	Uncharacterized conserved protein YecT, DUF1311 family	S	Function unknown
gene-TOL5_04280	-	membrane protein	0.429794	5.09	0.593312	1.17239	6.25	0.0911748	6.21796	AP024708.1	BCX72228.1	CBS-domain-containing membrane protein	T	Signal transduction mechanisms
gene-TOL5_04290	pspC	phage shock protein C	-0.0780372	13.81	0.915698	-0.91493	13.48	0.101988	12.3565	AP024708.1	BCX72229.1	Phage shock protein PspC (stress-responsive transcriptional regulator)	K	Transcription
gene-TOL5_04300	-	hypothetical protein	0.540942	6.47	0.396246	0.925058	7.27	0.110148	6.60142	AP024708.1	BCX72230.1	NA	NA	NA
gene-TOL5_04310	acs_1	acetyl-CoA synthetase	0.38886	5.73	0.691042	1.56864	7.2	0.0593579	7.81855	AP024708.1	BCX72231.1	O-succinylbenzoic acid-CoA ligase MenE or related acyl-CoA synthetase (AMP-forming)	I	Lipid transport and metabolism
gene-TOL5_04320	rne	endoribonuclease	-0.297757	6.81	0.548954	-0.214894	7.39	0.63477	9.38326	AP024708.1	BCX72232.1	Ribonuclease G or E	J	Translation, ribosomal structure and biogenesis
gene-TOL5_04330	rluC	ribosomal large subunit pseudouridine synthase C	0.462144	6.82	0.444921	0.495503	7.39	0.355637	7.36929	AP024708.1	BCX72233.1	Pseudouridine synthase RluA, 23S rRNA- or tRNA-specific	J	Translation, ribosomal structure and biogenesis
gene-TOL5_04340	ppaX	phosphoglycolate phosphatase	0.577011	3.55	0.527519	0.800712	4.11	0.301048	3.72217	AP024708.1	BCX72234.1	Phosphoglycolate phosphatase, HAD superfamily	C	Energy production and conversion
gene-TOL5_04350	-	transcriptional regulator	1.47183	2.9	0.350279	1.60625	3.22	0.245765	3.08422	AP024708.1	BCX72235.1	Predicted DNA-binding transcriptional regulator YobV, contains HTH and WYL domains	K	Transcription
gene-TOL5_04360	erd13	glutathione S-transferase	0.154898	5.89	0.841199	-0.928992	5.18	0.131131	5.5153	AP024708.1	BCX72236.1	Glutathione S-transferase or stringent starvation protein SspA	O	Posttranslational modification, protein turnover, chaperones
gene-TOL5_04370	-	hypothetical protein	0.781021	5.14	0.123381	0.272421	5.14	0.570477	4.92946	AP024708.1	BCX72237.1	Uncharacterized membrane protein	S	Function unknown
gene-TOL5_04380	hcaR_1	hca operon transcriptional regulator	-0.462409	4.29	0.365828	-0.368324	4.87	0.422967	4.98305	AP024708.1	BCX72238.1	DNA-binding transcriptional regulator, LysR family	K	Transcription
gene-TOL5_04390	yjaB	acetyltransferase	2.58946	4.28	0.0774663	1.95633	4.39	0.152387	3.67122	AP024708.1	BCX72239.1	N-acetylglutamate synthase or related acetyltransferase, GNAT family	E	Amino acid transport and metabolism
gene-TOL5_04400	catA_1	cation transporter	-0.0733263	5.98	0.914446	-0.376008	6.17	0.458122	6.48252	AP024708.1	BCX72240.1	Divalent metal cation (Fe/Co/Zn/Cd) efflux pump	P	Inorganic ion transport and metabolism
gene-TOL5_04410	-	Zn-dependent hydrolase	-0.649839	4.77	0.224766	-0.271146	5.61	0.593115	5.94478	AP024708.1	BCX72241.1	L-ascorbate lactonase UlaG, metallo-beta-lactamase superfamily	G	Carbohydrate transport and metabolism
gene-TOL5_04420	-	hypothetical protein	0.0338801	3.2	0.97963	-0.00204574	3.62	0.99834	3.01902	AP024708.1	BCX72242.1	NA	NA	NA
gene-TOL5_04430	-	hypothetical protein	0.239255	5.62	0.674635	-0.63441	5.25	0.179215	5.34939	AP024708.1	BCX72243.1	NA	NA	NA
gene-TOL5_04440	-	hypothetical protein	1.01787	5.57	0.108306	0.248585	5.31	0.696177	4.52114	AP024708.1	BCX72244.1	NA	NA	NA
gene-TOL5_04450	-	thiol-disulfide oxidoreductase	0.282735	4.46	0.756665	0.724734	5.36	0.29948	4.19429	AP024708.1	BCX72245.1	Predicted thiol-disulfide oxidoreductase YuxK, DCC family	R	General function prediction only
gene-TOL5_04460	kat	catalase	0.886313	10.29	0.223831	0.00732746	9.76	0.993084	11.0843	AP024708.1	BCX72246.1	Catalase	P	Inorganic ion transport and metabolism
gene-TOL5_04470	-	TetR family transcriptional regulator	-0.8373	3.9	0.304257	-0.841602	4.35	0.252083	4.15012	AP024708.1	BCX72247.1	DNA-binding protein, AcrR family, includes nucleoid occlusion protein SlmA	K	Transcription
gene-TOL5_04480	aidB	isovaleryl-CoA dehydrogenase	-0.481695	5.47	0.296768	-0.886149	5.6	0.0483679	6.93739	AP024708.1	BCX72248.1	Acyl-CoA dehydrogenase related to the alkylation response protein AidB	I	Lipid transport and metabolism
gene-TOL5_04490	-	hypothetical protein	3.1384	13.65	0.00417539	1.7035	12.53	0.0443067	11.0375	AP024708.1	BCX72249.1	NA	NA	NA
gene-TOL5_04500	-	membrane protein	0.0317806	3.01	0.978308	0.189751	3.35	0.852397	3.82114	AP024708.1	BCX72250.1	Outer membrane protein OmpA and related peptidoglycan-associated (lipo)proteins	M	Cell wall/membrane/envelope biogenesis
gene-TOL5_04510	-	hypothetical protein	NA	NA	NA	NA	NA	NA	NA	AP024708.1	BCX72251.1	NA	NA	NA
gene-TOL5_04520	ptsP	phosphotransferase system enzyme I PtsP	-0.24552	7.18	0.59371	-0.117845	7.81	0.788116	9.17459	AP024708.1	BCX72252.1	Phosphoenolpyruvate-protein kinase (PTS system EI component in bacteria)	G	Carbohydrate transport and metabolism
gene-TOL5_04530	rppH	RNA pyrophosphohydrolase	0.516501	7.96	0.314352	1.24833	9.16	0.0200302	7.84209	AP024708.1	BCX72253.1	8-oxo-dGTP pyrophosphatase MutT and related house-cleaning NTP pyrophosphohydrolases, NUDIX family	V	Defense mechanisms
gene-TOL5_04540	-	haloacid dehalogenase	-0.699145	4.4	0.212707	-0.302333	5.27	0.562857	4.82424	AP024708.1	BCX72254.1	Phosphoserine phosphatase	E	Amino acid transport and metabolism
gene-TOL5_04550	-	hypothetical protein	0.521687	4.71	0.549883	0.311166	4.99	0.705197	3.36585	AP024708.1	BCX72255.1	Lipoate-protein ligase A	H	Coenzyme transport and metabolism
gene-TOL5_04560	gltC_1	LysR family transcriptional regulator	-0.0874153	5.16	0.883644	-0.0857269	5.65	0.869991	5.66951	AP024708.1	BCX72256.1	DNA-binding transcriptional regulator, LysR family	K	Transcription
gene-TOL5_04570	-	hypothetical protein	-0.301849	5.26	0.531184	0.0315188	6.05	0.953983	5.79244	AP024708.1	BCX72257.1	Uncharacterized conserved protein	S	Function unknown
gene-TOL5_04580	-	hypothetical protein	-1.19186	6.04	0.197913	-1.03958	6.51	0.213319	5.15588	AP024708.1	BCX72258.1	Uncharacterized membrane protein, DUF2061 family	S	Function unknown
gene-TOL5_04590	leuC	3-isopropylmalate dehydratase large subunit	-0.742264	5.51	0.0712567	-0.548177	6.19	0.133884	7.00784	AP024708.1	BCX72259.1	Homoaconitase/3-isopropylmalate dehydratase large subunit	E	Amino acid transport and metabolism
gene-TOL5_04600	leuD	3-isopropylmalate dehydratase small subunit	-0.286674	3.57	0.721077	0.10301	4.46	0.887238	3.95237	AP024708.1	BCX72260.1	3-isopropylmalate dehydratase small subunit	E	Amino acid transport and metabolism
gene-TOL5_04610	-	hypothetical protein	-0.12405	6.66	0.815894	-0.293893	6.99	0.471828	6.52088	AP024708.1	BCX72261.1	NA	NA	NA
gene-TOL5_04620	leuB	3-isopropylmalate dehydrogenase	0.0534551	7.05	0.93468	-0.13557	7.36	0.801477	7.81042	AP024708.1	BCX72262.1	Isocitrate/isopropylmalate dehydrogenase	C	Energy production and conversion
gene-TOL5_04630	-	hypothetical protein	1.12392	8.22	0.0940842	0.000959405	7.48	0.999139	7.00017	AP024708.1	BCX72263.1	NA	NA	NA
gene-TOL5_04640	infA	translation initiation factor IF-1	-0.354008	5.11	0.830265	1.62085	7.02	0.172364	4.86458	AP024708.1	BCX72264.1	Translation initiation factor IF-1	J	Translation, ribosomal structure and biogenesis
gene-TOL5_04650	rr07	AraC family transcriptional regulator	-0.453178	8.63	0.420548	-0.731487	8.83	0.14828	9.4363	AP024708.1	BCX72265.1	AraC-type DNA-binding domain and AraC-containing proteins	K	Transcription
gene-TOL5_04660	truA	tRNA pseudouridine(38-40) synthase	-0.294998	5.89	0.508889	-0.334884	6.32	0.391346	6.31462	AP024708.1	BCX72266.1	tRNA U38,U39,U40 pseudouridine synthase TruA	J	Translation, ribosomal structure and biogenesis
gene-TOL5_04670	ansA	cytoplasmic L-asparaginase 1	0.0917142	5.08	0.884028	-0.0024049	5.51	0.996775	5.71192	AP024708.1	BCX72267.1	L-asparaginase/archaeal Glu-tRNAGln amidotransferase subunit D	J	Translation, ribosomal structure and biogenesis
gene-TOL5_04680	-	hypothetical protein	0.397987	4.03	0.518192	0.58741	4.72	0.269254	5.14377	AP024708.1	BCX72268.1	NA	NA	NA
gene-TOL5_04690	-	hypothetical protein	-0.676242	4.66	0.165494	-0.687803	5.14	0.126615	6.11023	AP024708.1	BCX72269.1	Type IV pilus assembly protein FimV	N	Cell motility
gene-TOL5_04700	asd	aspartate-semialdehyde dehydrogenase	-0.0291791	7.32	0.965447	0.412802	8.23	0.395099	8.36503	AP024708.1	BCX72270.1	Aspartate-semialdehyde dehydrogenase	E	Amino acid transport and metabolism
gene-TOL5_04710	-	endonuclease	-0.339808	4.25	0.567011	-0.534512	4.57	0.291	5.18465	AP024708.1	BCX72271.1	Uncharacterized conserved protein YafD, endonuclease/exonuclease/phosphatase (EEP) superfamily	R	General function prediction only
gene-TOL5_04720	-	hypothetical protein	0.0305874	4.56	0.977943	-0.899317	4.08	0.305792	3.38809	AP024708.1	BCX72272.1	NA	NA	NA
gene-TOL5_04730	-	hypothetical protein	-0.657512	3.07	0.529971	-0.861653	3.38	0.345552	2.84156	AP024708.1	BCX72273.1	NA	NA	NA
gene-TOL5_04740	lpxL_1	lauryl-acyl carrier protein-dependent acyltransferase	-0.188937	4.98	0.813155	0.288183	5.89	0.652879	5.67172	AP024708.1	BCX72274.1	Palmitoleoyl-ACP: Kdo2-lipid-IV acyltransferase (lipid A biosynthesis)	I	Lipid transport and metabolism
gene-TOL5_04750	ymdB	RNase III inhibitor	NA	NA	NA	NA	NA	NA	NA	AP024708.1	BCX72275.1	O-acetyl-ADP-ribose deacetylase (regulator of RNase III), contains Macro domain	J	Translation, ribosomal structure and biogenesis
gene-TOL5_04760	-	acyltransferase	0.790026	3.57	0.505074	1.17015	4.4	0.246938	4.15633	AP024708.1	BCX72276.1	Fucose 4-O-acetylase or related acetyltransferase	G	Carbohydrate transport and metabolism
gene-TOL5_04770	-	hypothetical protein	-0.347761	9.89	0.69479	-1.55288	9.17	0.045383	8.70202	AP024708.1	BCX72277.1	NA	NA	NA
gene-TOL5_04780	-	N-acetyltransferase	0.435598	6.6	0.439712	0.0064042	6.64	0.992091	5.88817	AP024708.1	BCX72278.1	N-acetylglutamate synthase or related acetyltransferase, GNAT family	E	Amino acid transport and metabolism
gene-TOL5_04790	uup	replication regulatory ABC-F family DNA-binding ATPase	0.292919	4.77	0.492612	0.435157	5.39	0.243199	6.31765	AP024708.1	BCX72279.1	ABC cassette proteins with duplicated ATPase domains, Uup/ABCF family	J	Translation, ribosomal structure and biogenesis
gene-TOL5_04800	-	hypothetical protein	1.16684	6.62	0.068793	1.35079	7.3	0.0277086	5.20314	AP024708.1	BCX72280.1	Uncharacterized coiled-coil protein SlyX (sensitive to lysis X)	S	Function unknown
gene-TOL5_04810	rbcR	LysR family transcriptional regulator	0.497719	4.39	0.499213	0.45124	4.77	0.486224	4.84924	AP024708.1	BCX72281.1	DNA-binding transcriptional regulator, LysR family	K	Transcription
gene-TOL5_04820	ycsG	argininosuccinate synthase	-1.90985	4.24	0.00417539	-1.5922	5.03	0.0085504	6.0936	AP024708.1	BCX72282.1	Mn2 or Fe2 transporter, NRAMP family	P	Inorganic ion transport and metabolism
gene-TOL5_04830	ybgL	hypothetical protein	-0.967862	5.86	0.0587048	-1.07959	6.18	0.0277086	6.45065	AP024708.1	BCX72283.1	5-oxoprolinase subunit A	E	Amino acid transport and metabolism
gene-TOL5_04840	-	UPF0317 protein	-2.36347	2.26	0.0346018	-1.47747	3.5	0.0970332	3.69629	AP024708.1	BCX72284.1	YcsI protein, probably involved 5-oxoproline metabolism, UPF0317/DUF1446 family	E	Amino acid transport and metabolism
gene-TOL5_04850	ybgK	allophanate hydrolase	-0.610024	3.88	0.233739	-0.264398	4.67	0.58399	5.47033	AP024708.1	BCX72285.1	5-oxoprolinase subunit C/Allophanate hydrolase subunit 2	E	Amino acid transport and metabolism
gene-TOL5_04860	accC_1	acetyl-CoA carboxylase biotin carboxylase subunit	-0.590084	4.17	0.176241	-0.456842	4.76	0.245957	5.82157	AP024708.1	BCX72286.1	Acetyl/propionyl-CoA carboxylase, alpha subunit	I	Lipid transport and metabolism
gene-TOL5_04870	-	hypothetical protein	0.319683	3.43	0.772488	0.437259	3.89	0.621997	4.20165	AP024708.1	BCX72287.1	NA	NA	NA
gene-TOL5_04880	-	3-oxoacyl-[acyl-carrier protein] reductase	-0.835277	3.87	0.125745	-0.570096	4.61	0.239962	4.45978	AP024708.1	BCX72288.1	NAD(P)-dependent dehydrogenase, short-chain alcohol dehydrogenase family	I	Lipid transport and metabolism
gene-TOL5_04890	-	HxlR family transcriptional regulator	-0.278991	5.77	0.757549	-0.115188	6.37	0.887425	5.09187	AP024708.1	BCX72289.1	DNA-binding transcriptional regulator, HxlR family	K	Transcription
gene-TOL5_04900	-	hypothetical protein	-0.733257	8.9	0.108539	-1.11737	9	0.0191338	8.60798	AP024708.1	BCX72290.1	NA	NA	NA
gene-TOL5_04910	topA	DNA topoisomerase I	-0.764243	6.4	0.163686	-0.912902	6.71	0.0784554	8.73951	AP024708.1	BCX72291.1	DNA topoisomerase IA	L	Replication, recombination and repair
gene-TOL5_04920	-	hypothetical protein	-0.310867	2.05	0.829464	0.134137	2.88	0.914213	2.68392	AP024708.1	BCX72292.1	NYN domain, predicted PIN-related RNAse, tRNA/rRNA maturation	R	General function prediction only
gene-TOL5_04930	-	hypothetical protein	0.349133	6.23	0.485758	-0.238435	6.16	0.601351	6.24528	AP024708.1	BCX72293.1	NA	NA	NA
gene-TOL5_04940	-	hypothetical protein	-0.775037	7.09	0.0857788	-1.79857	6.56	0.00179849	6.9927	AP024708.1	BCX72294.1	Acid resistance membrane protein HdeD, DUF308 family	R	General function prediction only
gene-TOL5_04950	-	alkyl hydroperoxide reductase AhpD	-0.270892	5.76	0.631337	-0.61762	5.94	0.194062	5.29862	AP024708.1	BCX72295.1	Alkylhydroperoxidase family enzyme, contains CxxC motif	P	Inorganic ion transport and metabolism
gene-TOL5_04960	glxK	glycerate kinase II	0.234446	4.49	0.716549	0.157868	4.94	0.782319	5.30013	AP024708.1	BCX72296.1	Glycerate kinase	G	Carbohydrate transport and metabolism
gene-TOL5_04970	rep_1	DNA helicase and single-stranded DNA-dependent ATPase	-0.147403	4.62	0.797729	-0.187372	5.08	0.696909	6.31454	AP024708.1	BCX72297.1	Superfamily I DNA or RNA helicase	L	Replication, recombination and repair
gene-TOL5_04980	rbpD	RNA-binding protein	0.414497	6.37	0.502995	0.0807038	6.5	0.899847	4.90222	AP024708.1	BCX72298.1	RNA recognition motif (RRM) domain	J	Translation, ribosomal structure and biogenesis
gene-TOL5_04990	-	hypothetical protein	-0.208092	8.12	0.674935	-0.76622	8.05	0.0696965	7.71438	AP024708.1	BCX72299.1	NA	NA	NA
gene-TOL5_05000	-	hypothetical protein	0.133983	9.37	0.831198	0.662755	10.33	0.169123	8.37915	AP024708.1	BCX72300.1	NA	NA	NA
gene-TOL5_05010	ybaL	inner membrane NAD(P)-binding transporter	1.33438	6.27	0.0861709	2.39221	7.59	0.00730383	7.98541	AP024708.1	BCX72301.1	Predicted Kef-type K transport protein, Kﱿ antiporter domain	P	Inorganic ion transport and metabolism
gene-TOL5_05020	rpmG	50S ribosomal subunit protein L33	-0.446272	3.81	0.834713	0.561619	4.9	0.731978	3.20461	AP024708.1	BCX72302.1	Ribosomal protein L33	J	Translation, ribosomal structure and biogenesis
gene-TOL5_05030	rpmB	50S ribosomal subunit protein L28	0.270099	6.73	0.804188	1.73056	8.53	0.0496326	6.12996	AP024708.1	BCX72303.1	Ribosomal protein L28	J	Translation, ribosomal structure and biogenesis
gene-TOL5_05040	gabD_2	succinate-semialdehyde dehydrogenase I	0.937071	9.12	0.120514	-0.27567	8.37	0.631829	9.69423	AP024708.1	BCX72304.1	Acyl-CoA reductase or other NAD-dependent aldehyde dehydrogenase	I	Lipid transport and metabolism
gene-TOL5_05050	-	hypothetical protein	-0.525943	4.93	0.308579	-0.533411	5.42	0.25285	5.24073	AP024708.1	BCX72305.1	DNA-binding protein, AcrR family, includes nucleoid occlusion protein SlmA	K	Transcription
gene-TOL5_05060	purU	formyltetrahydrofolate hydrolase	-0.60366	5.66	0.162019	-0.0888731	6.64	0.841304	6.49771	AP024708.1	BCX72306.1	Formyltetrahydrofolate hydrolase	F	Nucleotide transport and metabolism
gene-TOL5_05070	tonB_1	TonB-dependent receptor	-0.745991	3.48	0.390433	0.093139	4.79	0.917354	4.53912	AP024708.1	BCX72307.1	Periplasmic protein TonB, links inner and outer membranes	M	Cell wall/membrane/envelope biogenesis
gene-TOL5_05080	exbB	biopolymer transporter ExbB	-0.236347	6.5	0.694769	-0.710116	6.6	0.145326	6.50335	AP024708.1	BCX72308.1	Biopolymer transport protein ExbB/TolQ	U	Intracellular trafficking, secretion, and vesicular transport
gene-TOL5_05090	exbD_1	biopolymer transport protein ExbD	-0.141367	4.59	0.853333	-0.0590199	5.17	0.934966	4.10125	AP024708.1	BCX72309.1	Biopolymer transport protein ExbD	U	Intracellular trafficking, secretion, and vesicular transport
gene-TOL5_05100	msrA	peptide methionine sulfoxide reductase MsrA	0.367323	7.35	0.451849	-0.445762	7.05	0.304888	6.76359	AP024708.1	BCX72310.1	Peptide methionine sulfoxide reductase MsrA	O	Posttranslational modification, protein turnover, chaperones
gene-TOL5_05110	-	hypothetical protein	0.804623	5.79	0.45408	0.26247	5.66	0.811871	4.30449	AP024708.1	BCX72311.1	NA	NA	NA
gene-TOL5_05120	blh	oxidoreductase	2.11985	14.59	0.0503293	0.683314	13.42	0.452743	12.9039	AP024708.1	BCX72312.1	Predicted phosphohydrolase, protein tyrosine phosphatase (PTP) superfamily, DUF442 family	R	General function prediction only
gene-TOL5_05130	ypt2	hypothetical protein	-1.83553	5.25	0.00994452	-1.88827	5.63	0.00793801	6.57557	AP024708.1	BCX72313.1	Fermentation-respiration switch esterase FrsA, DUF1100 family	T	Signal transduction mechanisms
gene-TOL5_05140	trxC	thioredoxin 2	-0.0263861	6.6	0.973808	0.795977	7.81	0.16945	6.46027	AP024708.1	BCX72314.1	Chaperedoxin CnoX, contains thioredoxin-like and TPR-like domains, YbbN/TrxSC family	O	Posttranslational modification, protein turnover, chaperones
gene-TOL5_05150	yciA	acyl-CoA esterase	0.341935	7.82	0.549609	-0.193462	7.84	0.719613	7.0424	AP024708.1	BCX72315.1	Acyl-CoA hydrolase	I	Lipid transport and metabolism
gene-TOL5_05160	-	hypothetical protein	1.77669	6.93	0.00963679	0.587825	6.22	0.28202	5.95689	AP024708.1	BCX72316.1	Predicted SnoaL-like aldol condensation-catalyzing enzyme	R	General function prediction only
gene-TOL5_05170	-	DUF4442 domain-containing protein	1.65604	6.23	0.0587048	1.96244	7.18	0.0214171	5.98879	AP024708.1	BCX72317.1	Acyl-CoA thioesterase PaaI, contains HGG motif	Q	Secondary metabolites biosynthesis, transport and catabolism
gene-TOL5_05180	-	UPF0234 protein	1.23661	5.36	0.0967639	1.31946	5.8	0.0593579	4.87661	AP024708.1	BCX72318.1	Cyclic di-GMP-binding protein YajQ, UPF0234 family	T	Signal transduction mechanisms
gene-TOL5_05190	glpE	thiosulfate sulfurtransferase	-0.560962	8.68	0.247604	-1.11714	8.57	0.0243618	7.74721	AP024708.1	BCX72319.1	Rhodanese-related sulfurtransferase	P	Inorganic ion transport and metabolism
gene-TOL5_05200	mnmC	FAD-dependent oxidoreductase	0.291357	4.87	0.503098	0.322807	5.37	0.396464	6.37948	AP024708.1	BCX72320.1	tRNA U34 5-methylaminomethyl-2-thiouridine-forming methyltransferase MnmC	J	Translation, ribosomal structure and biogenesis
gene-TOL5_05210	-	hypothetical protein	-0.138586	4.55	0.854783	0.0356935	5.12	0.961665	4.44233	AP024708.1	BCX72321.1	NA	NA	NA
gene-TOL5_05220	-	hypothetical protein	1.61316	6.42	0.0273124	1.15756	6.44	0.0696965	4.98843	AP024708.1	BCX72322.1	YciI superfamily enzyme, includes 5-CHQ dehydrochlorinase, contains active-site pHis	Q	Secondary metabolites biosynthesis, transport and catabolism
gene-TOL5_05230	yciB	intracellular septation protein A	0.356979	4.05	0.627898	0.427715	4.56	0.488013	4.03054	AP024708.1	BCX72323.1	Intracellular septation protein A	D	Cell cycle control, cell division, chromosome partitioning
gene-TOL5_05240	yciV	S-adenosylmethionine tRNA ribosyltransferase	0.401615	6	0.396876	0.564504	6.65	0.183884	6.408	AP024708.1	BCX72324.1	5'-3' exoribonuclease/diribonuclease TrpH/YciV (RNase AM), contains PHP domain	A	RNA processing and modification
gene-TOL5_05250	ybeY	16S rRNA maturation RNase	-0.835817	5.53	0.114086	-0.375827	6.51	0.428935	5.65765	AP024708.1	BCX72325.1	ssRNA-specific RNase YbeY, 16S rRNA maturation enzyme	J	Translation, ribosomal structure and biogenesis
gene-TOL5_05260	ybeZ	nucleoside triphosphate hydrolase	-0.930256	9.41	0.135573	-1.35972	9.43	0.0297055	10.5474	AP024708.1	BCX72326.1	Phosphate starvation-inducible protein PhoH, predicted ATPase	T	Signal transduction mechanisms
gene-TOL5_05270	miaB	tRNA-i(6)A37 methylthiotransferase	-0.696973	6.42	0.118183	-0.0345027	7.6	0.947206	8.13402	AP024708.1	BCX72327.1	tRNA A37 methylthiotransferase MiaB	J	Translation, ribosomal structure and biogenesis
gene-TOL5_05280	slt	lytic murein transglycosylase	-0.1268	7.01	0.81595	-0.167013	7.47	0.712985	8.70141	AP024708.1	BCX72328.1	Soluble lytic murein transglycosylase or regulatory protein ( may contain LysM/invasin domain), , includes type III secretion system proteins IagB/IpgF/YsaH	M	Cell wall/membrane/envelope biogenesis
gene-TOL5_05290	-	hypothetical protein	-1.22332	3.22	0.127229	-0.536429	4.42	0.446809	4.05563	AP024708.1	BCX72329.1	Ribonuclease I	J	Translation, ribosomal structure and biogenesis
gene-TOL5_05300	mdh	malate dehydrogenase	-0.278851	5.7	0.721077	0.79812	7.21	0.198645	6.98078	AP024708.1	BCX72330.1	Malate/lactate dehydrogenase	C	Energy production and conversion
gene-TOL5_05310	-	hypothetical protein	0.672234	9.86	0.156045	-0.0481778	9.59	0.926876	8.16264	AP024708.1	BCX72331.1	NA	NA	NA
gene-TOL5_05320	-	hypothetical protein	0.500737	7.11	0.44548	1.05569	8.11	0.0799434	7.02163	AP024708.1	BCX72332.1	NA	NA	NA
gene-TOL5_05330	-	oxidoreductase	1.06718	5.45	0.0724204	0.312622	5.19	0.570477	4.93988	AP024708.1	BCX72333.1	Proline 4-hydroxylase (includes Rps23 Pro-64 3,4-dihydroxylase Tpa1), contains SM-20 domain	J	Translation, ribosomal structure and biogenesis
gene-TOL5_05340	rlmJ	23S rRNA m(6)A2030 methyltransferase	-0.123826	9.04	0.850679	-0.225583	9.39	0.680053	9.52472	AP024708.1	BCX72334.1	23S rRNA A2030 N6-methylase RlmJ	J	Translation, ribosomal structure and biogenesis
gene-TOL5_05350	pssA	CDP-diacylglycerol--serine O-phosphatidyltransferase	-0.393972	7.16	0.502995	-0.424275	7.57	0.409578	7.70847	AP024708.1	BCX72335.1	Phosphatidylserine synthase	I	Lipid transport and metabolism
gene-TOL5_05360	-	hypothetical protein	-1.44132	5.36	0.0205486	-1.67104	5.55	0.00849471	6.69219	AP024708.1	BCX72336.1	NA	NA	NA
gene-TOL5_05370	-	hypothetical protein	NA	NA	NA	NA	NA	NA	NA	AP024708.1	BCX72337.1	NA	NA	NA
gene-TOL5_05380	-	hypothetical protein	0.294737	3.11	0.618896	0.49052	3.78	0.321851	5.45857	AP024708.1	BCX72338.1	Superfamily II DNA or RNA helicase, SNF2 family	K	Transcription
gene-TOL5_05390	ydiO_1	acyl-CoA dehydrogenase	0.276068	2.78	0.821239	0.854243	3.69	0.335463	3.83525	AP024708.1	BCX72339.1	Acyl-CoA dehydrogenase related to the alkylation response protein AidB	I	Lipid transport and metabolism
gene-TOL5_05400	ydiO_2	acyl-CoA dehydrogenase	-0.422395	3.88	0.536844	-0.249267	4.47	0.696496	4.92413	AP024708.1	BCX72340.1	Acyl-CoA dehydrogenase related to the alkylation response protein AidB	I	Lipid transport and metabolism
gene-TOL5_05410	ydiO_3	acyl-CoA dehydrogenase	-1.13112	4.34	0.0266176	-1.45105	4.49	0.00712452	5.51557	AP024708.1	BCX72341.1	Acyl-CoA dehydrogenase related to the alkylation response protein AidB	I	Lipid transport and metabolism
gene-TOL5_05420	-	hypothetical protein	0.532444	3.72	0.5892	1.12024	4.76	0.160555	3.50465	AP024708.1	BCX72342.1	Antitoxin component HigA of the HigAB toxin-antitoxin module, contains an N-terminal HTH domain	V	Defense mechanisms
gene-TOL5_05430	-	TetR family transcriptional regulator	-0.256075	4.25	0.796461	0.973582	5.98	0.190696	5.01145	AP024708.1	BCX72343.1	DNA-binding protein, AcrR family, includes nucleoid occlusion protein SlmA	K	Transcription
gene-TOL5_05440	-	terpene utilization protein AtuA	1.4264	5.14	0.0958661	2.79233	7	0.0057314	7.25337	AP024708.1	BCX72344.1	NA	NA	NA
gene-TOL5_05450	sorD	sorbitol-6-phosphate 2-dehydrogenase	NA	NA	NA	NA	NA	NA	NA	AP024708.1	BCX72345.1	NAD(P)-dependent dehydrogenase, short-chain alcohol dehydrogenase family	I	Lipid transport and metabolism
gene-TOL5_05460	-	acetyl-CoA carboxylase carboxyltransferase subunit	-0.166989	3.15	0.820807	-0.0294374	3.73	0.965608	4.5369	AP024708.1	BCX72346.1	Acetyl-CoA carboxylase, carboxyltransferase component	I	Lipid transport and metabolism
gene-TOL5_05470	-	acyl-CoA dehydrogenase	-0.963735	2.36	0.215016	0.0435839	3.68	0.960101	3.83719	AP024708.1	BCX72347.1	Acyl-CoA dehydrogenase related to the alkylation response protein AidB	I	Lipid transport and metabolism
gene-TOL5_05480	paaF_1	2,3-dehydroadipyl-CoA hydratase	-0.698085	2.72	0.446984	-0.799706	3.04	0.31909	3.26949	AP024708.1	BCX72348.1	Enoyl-CoA hydratase/carnithine racemase	I	Lipid transport and metabolism
gene-TOL5_05490	mccC1	3-methylcrotonyl-CoA carboxylase subunit alpha	-0.0781911	7.32	0.927702	-0.667042	7.11	0.28469	8.85309	AP024708.1	BCX72349.1	Acetyl/propionyl-CoA carboxylase, alpha subunit	I	Lipid transport and metabolism
gene-TOL5_05500	rluA_1	23S rRNA/tRNA pseudouridine synthase A	1.52677	3.62	0.247338	2.25326	4.73	0.060654	3.92295	AP024708.1	BCX72350.1	Pseudouridine synthase RluA, 23S rRNA- or tRNA-specific	J	Translation, ribosomal structure and biogenesis
gene-TOL5_05510	yhjE_1	MFS transporter	0.280626	4.8	0.728281	1.13711	6.11	0.0832111	6.23791	AP024708.1	BCX72351.1	Sugar phosphate permease	G	Carbohydrate transport and metabolism
gene-TOL5_05520	yqfA	hemolysin III family HylIII inner membrane protein	0.467844	6.21	0.420674	-0.32493	5.96	0.545418	5.96248	AP024708.1	BCX72352.1	Progestin and AdipoQ receptors (PAQRs) homolog, hemolysin III family	U	Intracellular trafficking, secretion, and vesicular transport
gene-TOL5_05530	gstcD	methyltransferase	-0.248105	4.09	0.741174	0.238418	5.03	0.708765	5.32408	AP024708.1	BCX72353.1	SAM-dependent methyltransferase SmtA (CmoB moved to COG2228)	Q	Secondary metabolites biosynthesis, transport and catabolism
gene-TOL5_05540	-	hypothetical protein	0.215633	3.46	0.860391	0.924346	4.72	0.309316	4.05821	AP024708.1	BCX72354.1	NA	NA	NA
gene-TOL5_05550	-	GNAT family acetyltransferase	0.808162	4.03	0.555737	0.902073	4.4	0.43914	3.68213	AP024708.1	BCX72355.1	Predicted N-acyltransferase, GNAT family	R	General function prediction only
gene-TOL5_05560	tdcB	L-threonine dehydratase	0.704728	4.46	0.295479	0.862758	5.06	0.158114	4.83779	AP024708.1	BCX72356.1	Threonine deaminase	E	Amino acid transport and metabolism
gene-TOL5_05570	-	hypothetical protein	0.558493	5.17	0.371526	0.174376	5.33	0.781887	5.06643	AP024708.1	BCX72357.1	FMN and 5-amino-6-(5-phospho-D-ribitylamino)uracil phosphatase YigB, HAD superfamily (riboflavin biosynthesis)	H	Coenzyme transport and metabolism
gene-TOL5_05580	-	hypothetical protein	0.665267	3.74	0.546753	0.949304	4.54	0.305476	3.70815	AP024708.1	BCX72358.1	NA	NA	NA
gene-TOL5_05590	-	hypothetical protein	NA	NA	NA	NA	NA	NA	NA	AP024708.1	BCX72359.1	NA	NA	NA
gene-TOL5_05600	yjjU	patatin family protein	-0.0840019	5.63	0.884721	-0.389307	5.83	0.376197	6.02688	AP024708.1	BCX72360.1	Predicted phospholipase, patatin/cPLA2 family	I	Lipid transport and metabolism
gene-TOL5_05610	-	hypothetical protein	0.27787	5.2	0.74759	-0.276778	5.04	0.711219	3.80811	AP024708.1	BCX72361.1	NA	NA	NA
gene-TOL5_05620	-	hypothetical protein	0.0411849	6.12	0.960822	-0.206396	6.3	0.750361	6.41164	AP024708.1	BCX72362.1	Type VI secretion system spike component VgrG,	U	Intracellular trafficking, secretion, and vesicular transport
gene-TOL5_05630	-	hypothetical protein	-0.950985	2.72	0.103416	-1.15367	3.01	0.0420451	4.11627	AP024708.1	BCX72363.1	Uncharacterized conserved protein, DUF2345 family	S	Function unknown
gene-TOL5_05640	-	hypothetical protein	NA	NA	NA	NA	NA	NA	NA	AP024708.1	BCX72364.1	NA	NA	NA
gene-TOL5_05650	-	hypothetical protein	NA	NA	NA	NA	NA	NA	NA	AP024708.1	BCX72365.1	NA	NA	NA
gene-TOL5_05660	-	hypothetical protein	NA	NA	NA	NA	NA	NA	NA	AP024708.1	BCX72366.1	Archaemetzincin, Zn-dependent protease	O	Posttranslational modification, protein turnover, chaperones
gene-TOL5_05670	-	hypothetical protein	NA	NA	NA	NA	NA	NA	NA	AP024708.1	BCX72367.1	NA	NA	NA
gene-TOL5_05680	-	hypothetical protein	NA	NA	NA	NA	NA	NA	NA	AP024708.1	BCX72368.1	NA	NA	NA
gene-TOL5_05690	-	hypothetical protein	NA	NA	NA	NA	NA	NA	NA	AP024708.1	BCX72369.1	NA	NA	NA
gene-TOL5_05700	-	hypothetical protein	NA	NA	NA	NA	NA	NA	NA	AP024708.1	BCX72370.1	NA	NA	NA
gene-TOL5_05710	-	hypothetical protein	NA	NA	NA	NA	NA	NA	NA	AP024708.1	BCX72371.1	NA	NA	NA
gene-TOL5_05720	-	hypothetical protein	NA	NA	NA	NA	NA	NA	NA	AP024708.1	BCX72372.1	NA	NA	NA
gene-TOL5_05730	-	hypothetical protein	NA	NA	NA	NA	NA	NA	NA	AP024708.1	BCX72373.1	NA	NA	NA
gene-TOL5_05740	-	hypothetical protein	NA	NA	NA	NA	NA	NA	NA	AP024708.1	BCX72374.1	NA	NA	NA
gene-TOL5_05750	dusC	tRNA-dihydrouridine synthase C	-0.45277	3.46	0.60629	0.10486	4.57	0.902693	4.50832	AP024708.1	BCX72375.1	tRNA-dihydrouridine synthase	J	Translation, ribosomal structure and biogenesis
gene-TOL5_05760	-	hypothetical protein	-1.6822	3.14	0.0617088	-1.63873	3.58	0.0473719	3.6911	AP024708.1	BCX72376.1	NA	NA	NA
gene-TOL5_05770	-	hypothetical protein	NA	NA	NA	NA	NA	NA	NA	AP024708.1	BCX72377.1	NA	NA	NA
gene-TOL5_05780	ypjD	cytochrome c assembly protein family inner membrane protein	0.122859	7.49	0.821239	-0.310918	7.55	0.455531	7.69032	AP024708.1	BCX72378.1	ABC-type uncharacterized transport system, permease component	R	General function prediction only
gene-TOL5_05790	ffh	signal recognition particle protein	-0.508128	7.56	0.215703	-0.630112	7.93	0.102142	8.86761	AP024708.1	BCX72379.1	Signal recognition particle GTPase Srp/Ffh	U	Intracellular trafficking, secretion, and vesicular transport
gene-TOL5_05800	-	hypothetical protein	1.0938	4.75	0.130252	1.01373	5.05	0.127693	4.42792	AP024708.1	BCX72380.1	Predicted esterase of the alpha/beta hydrolase fold	R	General function prediction only
gene-TOL5_05810	-	hypothetical protein	1.60532	5.29	0.0712567	1.58674	5.78	0.0542457	5.22326	AP024708.1	BCX72381.1	Antitoxin component YwqK of the YwqJK toxin-antitoxin module	V	Defense mechanisms
gene-TOL5_05820	coaX	type III pantothenate kinase	0.874766	4.86	0.168841	0.939824	5.44	0.107599	4.99032	AP024708.1	BCX72382.1	Pantothenate kinase type III	H	Coenzyme transport and metabolism
gene-TOL5_05830	birA	biotin--[acetyl-CoA-carboxylase] ligase	-0.11458	4.8	0.885333	0.516491	5.79	0.389888	5.40341	AP024708.1	BCX72383.1	Biotin-protein ligase	H	Coenzyme transport and metabolism
gene-TOL5_05840	-	UPF0721 transmembrane protein	-0.0494432	6.13	0.93788	0.0407306	6.7	0.947161	6.56154	AP024708.1	BCX72384.1	Sulfite exporter TauE/SafE/YfcA and related permeases, UPF0721 family	P	Inorganic ion transport and metabolism
gene-TOL5_05850	-	GntR family transcriptional regulator	1.3023	4.76	0.116866	2.01292	5.99	0.01805	5.12332	AP024708.1	BCX72385.1	DNA-binding transcriptional regulator, GntR family	K	Transcription
gene-TOL5_05860	smc	chromosome partition protein Smc	-0.795276	3.51	0.103687	-0.545135	4.16	0.212797	6.21347	AP024708.1	BCX72386.1	Chromosome segregation ATPase Smc	D	Cell cycle control, cell division, chromosome partitioning
gene-TOL5_05870	zipA	cell division protein ZipA	0.563923	5.46	0.327439	0.368028	5.78	0.488013	5.99889	AP024708.1	BCX72387.1	Cell division protein ZipA, interacts with FtsZ	D	Cell cycle control, cell division, chromosome partitioning
gene-TOL5_05880	ligA_1	DNA ligase	-0.342782	3.96	0.56303	-0.135301	4.56	0.814042	5.78402	AP024708.1	BCX72388.1	NAD-dependent DNA ligase	L	Replication, recombination and repair
gene-TOL5_05890	-	hypothetical protein	NA	NA	NA	NA	NA	NA	NA	AP024708.1	BCX72389.1	NA	NA	NA
gene-TOL5_05900	-	TonB-dependent siderophore receptor	0.147768	4.11	0.796461	0.00350016	4.44	0.994787	5.74424	AP024708.1	BCX72390.1	Outer membrane receptor for monomeric catechols	P	Inorganic ion transport and metabolism
gene-TOL5_05910	-	aldehyde reductase	-0.808994	5.26	0.0666874	-0.995151	5.58	0.0214171	6.25577	AP024708.1	BCX72391.1	Nucleoside-diphosphate-sugar epimerase	M	Cell wall/membrane/envelope biogenesis
gene-TOL5_05920	bfr_2	bacterioferritin	0.570035	8.35	0.333028	0.31807	8.54	0.56608	7.71273	AP024708.1	BCX72392.1	Bacterioferritin (cytochrome b1)	P	Inorganic ion transport and metabolism
gene-TOL5_05930	-	hypothetical protein	0.0701712	7.61	0.906074	-0.659546	7.39	0.146382	7.26896	AP024708.1	BCX72393.1	Peroxiredoxin	O	Posttranslational modification, protein turnover, chaperones
gene-TOL5_05940	-	hypothetical protein	1.47621	3.8	0.356496	1.02788	3.72	0.493198	2.86792	AP024708.1	BCX72394.1	NA	NA	NA
gene-TOL5_05950	bioH_2	pimeloyl-ACP methyl ester carboxylesterase	NA	NA	NA	NA	NA	NA	NA	AP024708.1	BCX72395.1	NA	NA	NA
gene-TOL5_05960	bioA	7,8-diaminopelargonic acid synthase	0.296141	4.53	0.636308	0.393929	5.12	0.450723	5.5684	AP024708.1	BCX72396.1	Adenosylmethionine-8-amino-7-oxononanoate aminotransferase	H	Coenzyme transport and metabolism
gene-TOL5_05970	bioF	8-amino-7-oxononanoate synthase	-0.74044	4.37	0.155688	-0.597387	4.99	0.203042	5.53894	AP024708.1	BCX72397.1	7-keto-8-aminopelargonate synthetase or related enzyme	H	Coenzyme transport and metabolism
gene-TOL5_05980	bioC	malonyl-[acyl-carrier protein] O-methyltransferase	-1.49564	2.96	0.0440905	-1.1401	3.82	0.0756165	3.91046	AP024708.1	BCX72398.1	Trans-aconitate methyltransferase	C	Energy production and conversion
gene-TOL5_05990	bioD	ATP-dependent dethiobiotin synthetase BioD	0.544984	2.61	0.720981	0.381741	3.03	0.778048	2.81009	AP024708.1	BCX72399.1	Dethiobiotin synthetase	H	Coenzyme transport and metabolism
gene-TOL5_06000	-	hypothetical protein	0.461958	6.31	0.356496	-0.523209	5.85	0.251449	5.48678	AP024708.1	BCX72400.1	NA	NA	NA
gene-TOL5_06010	yegP	hypothetical protein	-0.1779	8.16	0.791843	-1.44488	7.35	0.0179964	7.06319	AP024708.1	BCX72401.1	Uncharacterized conserved protein YegP, UPF0339 family	S	Function unknown
gene-TOL5_06020	-	hypothetical protein	-0.152866	6.13	0.790992	-0.236838	6.54	0.607857	5.74813	AP024708.1	BCX72402.1	SnoaL-fold ligand-binding domain	T	Signal transduction mechanisms
gene-TOL5_06030	-	hypothetical protein	-0.0197696	4.94	0.974862	0.171909	5.59	0.734685	5.90868	AP024708.1	BCX72403.1	Low temperature requirement protein LtrA (function unknown)	S	Function unknown
gene-TOL5_06040	-	NUDIX hydrolase	0.411958	7.21	0.418399	0.121264	7.43	0.814042	6.39761	AP024708.1	BCX72404.1	ADP-ribose pyrophosphatase YjhB, NUDIX family	F	Nucleotide transport and metabolism
gene-TOL5_06050	gcd_1	glucose dehydrogenase	0.444203	8.73	0.548783	-0.341957	8.37	0.607274	10.3547	AP024708.1	BCX72405.1	Glucose dehydrogenase, PQQ-dependent	G	Carbohydrate transport and metabolism
gene-TOL5_06060	oprB_1	porin	-0.0767601	7.57	0.885333	0.227516	8.35	0.591546	8.69513	AP024708.1	BCX72406.1	Carbohydrate-selective porin OprB	M	Cell wall/membrane/envelope biogenesis
gene-TOL5_06070	yfdE_1	CoA-transferase	-0.172952	5.91	0.721077	-0.27708	6.3	0.477259	6.75864	AP024708.1	BCX72407.1	Crotonobetainyl-CoA:carnitine CoA-transferase CaiB and related acyl-CoA transferases	I	Lipid transport and metabolism
gene-TOL5_06080	oruR_1	AraC family transcriptional regulator	-1.35027	11.85	0.191378	-2.36043	11.06	0.0268233	13.0788	AP024708.1	BCX72408.1	AraC-type DNA-binding domain and AraC-containing proteins	K	Transcription
gene-TOL5_06090	yedL	GNAT family N-acetyltransferase	-0.253343	5.75	0.612664	-0.22946	6.29	0.601158	5.47583	AP024708.1	BCX72409.1	N-acetylglutamate synthase or related acetyltransferase, GNAT family	E	Amino acid transport and metabolism
gene-TOL5_06100	-	acetyltransferase	-1.01707	4.13	0.163686	-0.841093	4.7	0.198645	4.2457	AP024708.1	BCX72410.1	N-acetyltransferase, GNAT superfamily (includes histone acetyltransferase HPA2)	K	Transcription
gene-TOL5_06110	-	hypothetical protein	-0.277102	3.75	0.782215	0.66039	5.08	0.371341	3.91817	AP024708.1	BCX72411.1	NA	NA	NA
gene-TOL5_06120	paaJ_1	3-oxoadipyl-CoA/3-oxo-5,6-dehydrosuberyl-CoA thiolase	-0.418923	5.42	0.546447	0.15055	6.45	0.82386	6.77258	AP024708.1	BCX72412.1	Acetyl-CoA acetyltransferase	I	Lipid transport and metabolism
gene-TOL5_06130	fadJ	fatty acid oxidation complex subunit alpha	-0.622188	4.71	0.124687	-0.155095	5.64	0.696496	6.80943	AP024708.1	BCX72413.1	3-hydroxyacyl-CoA dehydrogenase	I	Lipid transport and metabolism
gene-TOL5_06140	-	hypothetical protein	-0.60965	3.48	0.372544	-0.540946	3.96	0.372666	4.32785	AP024708.1	BCX72414.1	NA	NA	NA
gene-TOL5_06150	-	metal-dependent hydrolase	-0.145256	4.1	0.839047	0.155981	4.87	0.799322	4.74479	AP024708.1	BCX72415.1	Predicted metal-dependent hydrolase	R	General function prediction only
gene-TOL5_06160	-	metal-dependent hydrolase	0.447289	5.15	0.582275	0.620665	5.73	0.366215	5.60933	AP024708.1	BCX72416.1	Predicted metal-dependent hydrolase	R	General function prediction only
gene-TOL5_06170	-	AraC family transcriptional regulator	0.112622	4.84	0.85457	0.745312	5.91	0.122017	5.80703	AP024708.1	BCX72417.1	AraC-type DNA-binding domain and AraC-containing proteins	K	Transcription
gene-TOL5_06180	-	sodium:proton antiporter	1.52463	3.77	0.0346018	1.54884	4.28	0.0214171	4.61699	AP024708.1	BCX72418.1	Naﱿ antiporter NhaC/MleN	C	Energy production and conversion
gene-TOL5_06190	trpA	tryptophan synthase alpha chain	-1.22246	10.07	0.0711341	-1.68156	10	0.0162413	10.8787	AP024708.1	BCX72419.1	Tryptophan synthase alpha chain	E	Amino acid transport and metabolism
gene-TOL5_06200	accD	acetyl-CoA carboxylase beta subunit	-1.76071	8.71	0.00780619	-1.92924	8.99	0.00441487	10.0356	AP024708.1	BCX72420.1	Acetyl-CoA carboxylase beta subunit	I	Lipid transport and metabolism
gene-TOL5_06210	folC	bifunctional folylpolyglutamate synthase/dihydrofolate synthase	0.23463	4.59	0.713693	0.682252	5.52	0.181331	5.78075	AP024708.1	BCX72421.1	Folylpolyglutamate synthase/Dihydropteroate synthase	H	Coenzyme transport and metabolism
gene-TOL5_06220	iga	cell division protein	-0.0636363	4.67	0.936363	0.477841	5.58	0.409578	5.60727	AP024708.1	BCX72422.1	Cell division protein DedD (periplasmic protein involved in septation)	D	Cell cycle control, cell division, chromosome partitioning
gene-TOL5_06230	-	protein-tyrosine-phosphatase	-0.0277037	2.67	0.983541	0.470058	3.54	0.678162	2.92209	AP024708.1	BCX72423.1	Predicted phosphohydrolase, protein tyrosine phosphatase (PTP) superfamily, DUF442 family	R	General function prediction only
gene-TOL5_06240	-	MBL fold hydrolase	-0.649859	3.62	0.373816	-0.981952	3.71	0.141425	3.91279	AP024708.1	BCX72424.1	Glyoxylase or a related metal-dependent hydrolase, beta-lactamase superfamily II	R	General function prediction only
gene-TOL5_06250	-	hypothetical protein	0.624116	7.05	0.44226	0.054501	6.81	0.954266	5.51074	AP024708.1	BCX72425.1	NA	NA	NA
gene-TOL5_06260	yciO	RNA binding protein	1.36163	10.1	0.065547	0.127843	9.16	0.86452	9.37334	AP024708.1	BCX72426.1	tRNA A37 threonylcarbamoyladenosine synthetase subunit TsaC/SUA5/YrdC	J	Translation, ribosomal structure and biogenesis
gene-TOL5_06270	-	hypothetical protein	0.395574	5.8	0.47423	0.774592	6.67	0.115326	5.96219	AP024708.1	BCX72427.1	Elongation factor P hydroxylase EpmC	J	Translation, ribosomal structure and biogenesis
gene-TOL5_06280	-	hypothetical protein	0.576561	8.12	0.263604	0.850998	8.91	0.0817247	7.96277	AP024708.1	BCX72428.1	23S rRNA accumulation RNA-binding protein YceD (essential in plants)	J	Translation, ribosomal structure and biogenesis
gene-TOL5_06290	rpmF	50S ribosomal subunit protein L32	-0.230821	9.89	0.690494	0.0687443	10.7	0.899847	8.34964	AP024708.1	BCX72429.1	Ribosomal protein L32	J	Translation, ribosomal structure and biogenesis
gene-TOL5_06300	fabD	malonyl-CoA-[acyl-carrier-protein] transacylase	-0.460207	7.33	0.283409	0.0682704	8.36	0.880851	8.33293	AP024708.1	BCX72430.1	Malonyl CoA-acyl carrier protein transacylase	I	Lipid transport and metabolism
gene-TOL5_06310	fabG_1	3-oxoacyl-[acyl-carrier-protein] reductase	-0.559939	7.31	0.204517	-0.58552	7.78	0.149549	7.74286	AP024708.1	BCX72431.1	NAD(P)-dependent dehydrogenase, short-chain alcohol dehydrogenase family	I	Lipid transport and metabolism
gene-TOL5_06320	acpP	acyl carrier protein	1.42519	10.49	0.0413207	1.16471	10.73	0.0591913	8.74528	AP024708.1	BCX72432.1	Acyl carrier protein	I	Lipid transport and metabolism
gene-TOL5_06330	ygaU	hypothetical protein	0.408576	7.04	0.566284	-0.376539	6.91	0.552657	6.45873	AP024708.1	BCX72433.1	Cytoplasmic potassium-binding protein Kbp/XkdP/YgaU, contains LysM domain	P	Inorganic ion transport and metabolism
gene-TOL5_06340	-	peroxidase	1.15799	6.27	0.238607	2.22128	7.74	0.0260831	6.80632	AP024708.1	BCX72434.1	Alkyl hydroperoxide reductase subunit AhpC (peroxiredoxin)	V	Defense mechanisms
gene-TOL5_06350	secA	preprotein translocase subunit	0.367204	6.22	0.640276	1.41636	7.54	0.0456628	8.71682	AP024708.1	BCX72435.1	Preprotein translocase subunit SecA	U	Intracellular trafficking, secretion, and vesicular transport
gene-TOL5_06360	-	hypothetical protein	0.592444	5.11	0.448505	0.273174	5.15	0.719912	4.18224	AP024708.1	BCX72436.1	NA	NA	NA
gene-TOL5_06370	argJ	arginine biosynthesis bifunctional protein ArgJ	0.592504	6.78	0.163686	0.765552	7.43	0.0591913	7.64289	AP024708.1	BCX72437.1	Bifunctional glutamate N-acetyltransferase (ornithine transacetylase) ArgJ	E	Amino acid transport and metabolism
gene-TOL5_06380	nadA	quinolinate synthase subunit A	-0.836056	6.75	0.103416	-1.17421	6.9	0.0233857	7.76788	AP024708.1	BCX72438.1	Quinolinate synthase	H	Coenzyme transport and metabolism
gene-TOL5_06390	yfiB	OM lipoprotein positive effector of YfiN activity	0.761882	3.83	0.446577	1.17166	4.65	0.176898	3.60892	AP024708.1	BCX72439.1	Outer membrane protein OmpA and related peptidoglycan-associated (lipo)proteins	M	Cell wall/membrane/envelope biogenesis
gene-TOL5_06400	cheR	chemotaxis protein CheR	0.378128	2.74	0.726041	1.02177	3.75	0.212288	3.89676	AP024708.1	BCX72440.1	GGDEF domain, diguanylate cyclase (c-di-GMP synthetase) or its enzymatically inactive variants	T	Signal transduction mechanisms
gene-TOL5_06410	-	hypothetical protein	0.174183	5.09	0.841568	-0.524296	4.86	0.441085	4.25944	AP024708.1	BCX72441.1	NA	NA	NA
gene-TOL5_06420	merA	mercuric reductase MerA	0.102606	5.23	0.875406	-0.127319	5.53	0.822755	6.27812	AP024708.1	BCX72442.1	Dihydrolipoamide dehydrogenase (E3) component of pyruvate/2-oxoglutarate dehydrogenase complex or glutathione oxidoreductase	C	Energy production and conversion
gene-TOL5_06430	-	hypothetical protein	-0.126061	6.04	0.805499	-0.440691	6.21	0.259676	8.8042	AP024708.1	BCX72443.1	NA	NA	NA
gene-TOL5_06440	-	hypothetical protein	0.37344	6.67	0.418399	0.187649	6.99	0.669572	6.02285	AP024708.1	BCX72444.1	Heat shock protein HslJ	O	Posttranslational modification, protein turnover, chaperones
gene-TOL5_06450	-	membrane protein	-0.078689	4.42	0.904017	-0.367909	4.62	0.453632	5.09219	AP024708.1	BCX72445.1	NA	NA	NA
gene-TOL5_06460	dfrA17	dihydrofolate reductase	0.0280882	4.76	0.980592	0.158898	5.09	0.878522	4.69067	AP024708.1	BCX72446.1	Dihydrofolate reductase	H	Coenzyme transport and metabolism
gene-TOL5_06470	thyA	thymidylate synthetase	0.903212	6.93	0.242479	1.1507	7.78	0.110811	7.448	AP024708.1	BCX72447.1	Thymidylate synthase	F	Nucleotide transport and metabolism
gene-TOL5_06480	-	hypothetical protein	3.98445	7.41	0.0011541	1.54898	5.59	0.0689679	6.73497	AP024708.1	BCX72448.1	Uncharacterized conserved protein YwqG, DUF1963 family	S	Function unknown
gene-TOL5_06490	-	hypothetical protein	-0.761469	4.06	0.408241	-0.269376	4.83	0.759307	4.24488	AP024708.1	BCX72449.1	NA	NA	NA
gene-TOL5_06500	-	hypothetical protein	1.5171	3.58	0.250237	1.66125	4.37	0.166594	3.09366	AP024708.1	BCX72450.1	NA	NA	NA
gene-TOL5_06510	-	hypothetical protein	1.59937	3.74	0.199328	2.22802	4.88	0.0490289	3.36718	AP024708.1	BCX72451.1	NA	NA	NA
gene-TOL5_06520	lgt	phosphatidylglycerol-prolipoprotein diacylglyceryl transferase	0.629276	6.43	0.15591	0.700922	6.98	0.0889403	6.68727	AP024708.1	BCX72452.1	Prolipoprotein diacylglyceryltransferase	M	Cell wall/membrane/envelope biogenesis
gene-TOL5_06530	-	serine/threonine protein kinase	0.329046	4.26	0.671385	0.00311597	4.43	0.996775	4.419	AP024708.1	BCX72453.1	Uncharacterized stress-responsive protein, TANGO2 (Transport and Golgi organisation 2) family, contains NRDE motif	R	General function prediction only
gene-TOL5_06540	-	phosphatase	-0.00506872	4.77	0.991728	-0.390148	4.89	0.368639	6.41136	AP024708.1	BCX72454.1	Secreted phosphatase, PhoX family	R	General function prediction only
gene-TOL5_06550	tatC_1	TatABCE protein translocation system subunit TatC	-0.494584	3.07	0.70632	-0.60996	3.55	0.571585	3.59707	AP024708.1	BCX72455.1	Twin-arginine protein secretion pathway component TatC	U	Intracellular trafficking, secretion, and vesicular transport
gene-TOL5_06560	-	hypothetical protein	NA	NA	NA	NA	NA	NA	NA	AP024708.1	BCX72456.1	Twin-arginine protein secretion pathway components TatA, TatB, TatE	U	Intracellular trafficking, secretion, and vesicular transport
gene-TOL5_06570	tatA_1	sec-independent protein translocase protein TatA	NA	NA	NA	NA	NA	NA	NA	AP024708.1	BCX72457.1	Twin-arginine protein secretion pathway components TatA, TatB, TatE	U	Intracellular trafficking, secretion, and vesicular transport
gene-TOL5_06580	-	permease	-0.0708447	3.81	0.941925	0.350562	4.66	0.643859	4.41174	AP024708.1	BCX72458.1	Predicted permease, AEC (auxin efflux carrier) family	R	General function prediction only
gene-TOL5_06590	rdgB	dITP/XTP pyrophosphatase	-0.818931	3.46	0.307316	0.235707	4.77	0.758906	4.15973	AP024708.1	BCX72459.1	Inosine/xanthosine triphosphate pyrophosphatase, all-alpha NTP-PPase family	F	Nucleotide transport and metabolism
gene-TOL5_06600	-	hypothetical protein	1.0224	3.6	0.409981	1.25843	4.31	0.24169	3.35161	AP024708.1	BCX72460.1	NA	NA	NA
gene-TOL5_06610	-	hypothetical protein	NA	NA	NA	NA	NA	NA	NA	AP024708.1	BCX72461.1	Uncharacterized protein CV0675, UCP033623 family	S	Function unknown
gene-TOL5_06620	-	hypothetical protein	0.584672	2.73	0.772869	1.1618	3.93	0.436069	2.89146	AP024708.1	BCX72462.1	NA	NA	NA
gene-TOL5_06630	-	hypothetical protein	0.355797	10.53	0.516874	-0.0805979	10.63	0.883884	10.2551	AP024708.1	BCX72463.1	Sel1-like repeat, TPR-related	R	General function prediction only
gene-TOL5_06640	metW	methionine biosynthesis protein MetW	-0.00473636	10.61	0.993567	0.00854181	11.14	0.989214	10.5884	AP024708.1	BCX72464.1	Ubiquinone/menaquinone biosynthesis C-methylase UbiE/MenG or 23S rRNA G745 methylase RmlAII or tRNA-U5 methylase TRM9	H	Coenzyme transport and metabolism
gene-TOL5_06650	metX	homoserine O-acetyltransferase	-0.543459	6.36	0.212707	-0.266319	7.11	0.509076	7.5224	AP024708.1	BCX72465.1	Homoserine O-acetyltransferase	E	Amino acid transport and metabolism
gene-TOL5_06660	leuA	2-isopropylmalate synthase	-0.753443	8.46	0.274101	-0.360664	9.31	0.580932	10.3906	AP024708.1	BCX72466.1	Isopropylmalate/homocitrate/citramalate synthases	E	Amino acid transport and metabolism
gene-TOL5_06670	-	FMN-dependent dehydrogenase	0.863516	3.03	0.354168	2.16103	4.73	0.0182724	4.45603	AP024708.1	BCX72467.1	FMN-dependent dehydrogenase, includes L-lactate dehydrogenase and type II isopentenyl diphosphate isomerase	C	Energy production and conversion
gene-TOL5_06680	ybiX	Fe(II)-dependent oxygenase superfamily protein	1.14749	5.37	0.100168	1.36111	6.04	0.0433319	5.44334	AP024708.1	BCX72468.1	Predicted 2-oxoglutarate- and Fe(II)-dependent dioxygenase YbiX	R	General function prediction only
gene-TOL5_06690	fhuA_1	TonB-dependent receptor	0.294599	4.13	0.558852	0.556541	4.86	0.197201	6.01709	AP024708.1	BCX72469.1	Outer membrane receptor for monomeric catechols	P	Inorganic ion transport and metabolism
gene-TOL5_06700	fiu	catecholate siderophore receptor	-0.264874	5.1	0.587429	-0.0774377	5.77	0.872025	7.10894	AP024708.1	BCX72470.1	Outer membrane receptor for monomeric catechols	P	Inorganic ion transport and metabolism
gene-TOL5_06710	tig	peptidyl-prolyl cis/trans isomerase	0.0593483	6.21	0.957847	1.20417	7.65	0.132409	7.90451	AP024708.1	BCX72471.1	Trigger factor Tig, ribosome-bound chaperone (peptidyl-prolyl cis-trans isomerase)	O	Posttranslational modification, protein turnover, chaperones
gene-TOL5_06720	clpP	ATP-dependent Clp protease proteolytic subunit	0.681323	9.06	0.150826	0.591869	9.44	0.172291	8.80481	AP024708.1	BCX72472.1	ATP-dependent protease ClpP, protease subunit	O	Posttranslational modification, protein turnover, chaperones
gene-TOL5_06730	clpX	ATP-dependent protease ATP-binding subunit ClpX	-0.19832	8.01	0.688135	0.0335312	8.75	0.947548	9.22231	AP024708.1	BCX72473.1	ATP-dependent protease Clp, ATPase subunit ClpX	O	Posttranslational modification, protein turnover, chaperones
gene-TOL5_06740	-	hypothetical protein	-1.95337	4.17	0.0110613	-1.56679	5.14	0.0212699	5.46486	AP024708.1	BCX72474.1	NA	NA	NA
gene-TOL5_06750	-	hypothetical protein	NA	NA	NA	NA	NA	NA	NA	AP024708.1	BCX72475.1	Uncharacterized conserved protein, contains DUF2059 domain	S	Function unknown
gene-TOL5_06760	-	hypothetical protein	-1.82384	3.09	0.0588536	-1.5087	3.99	0.0748739	3.71666	AP024708.1	BCX72476.1	Uncharacterized conserved protein, contains DUF2059 domain	S	Function unknown
gene-TOL5_06770	-	hypothetical protein	0.380032	3.08	0.767187	0.439044	3.76	0.680053	3.17966	AP024708.1	BCX72477.1	NA	NA	NA
gene-TOL5_06780	fumA	fumarate hydratase	-0.357895	6.45	0.420674	-0.474108	6.83	0.230096	7.8186	AP024708.1	BCX72478.1	Tartrate dehydratase alpha subunit/Fumarate hydratase class I, N-terminal domain	C	Energy production and conversion
gene-TOL5_06790	-	methyltransferase	-0.402832	6.25	0.565358	-0.926026	6.08	0.132501	6.2445	AP024708.1	BCX72479.1	Trans-aconitate methyltransferase	C	Energy production and conversion
gene-TOL5_06800	fhuA_2	ferrichrome outer membrane transporter	0.407585	4.77	0.485986	0.308611	5.09	0.558994	6.41339	AP024708.1	BCX72480.1	Outer membrane receptor for monomeric catechols	P	Inorganic ion transport and metabolism
gene-TOL5_06810	pta	phosphate acetyltransferase	0.143306	5.75	0.806474	-0.137684	5.94	0.782526	7.38814	AP024708.1	BCX72481.1	BioD-like N-terminal domain of phosphotransacetylase	R	General function prediction only
gene-TOL5_06820	tdcD	propionate kinase/acetate kinase C	0.728557	7.3	0.260468	0.341068	7.49	0.580701	8.05221	AP024708.1	BCX72482.1	Acetate kinase	C	Energy production and conversion
gene-TOL5_06830	proA	gamma-glutamyl-phosphate reductase	-0.808855	7.68	0.0727598	-0.801141	8.19	0.0551645	9.01048	AP024708.1	BCX72483.1	Gamma-glutamyl phosphate reductase	E	Amino acid transport and metabolism
gene-TOL5_06840	-	alpha/beta hydrolase	-1.46077	6.73	0.0266176	-1.7535	6.86	0.00876982	8.43279	AP024708.1	BCX72484.1	2-succinyl-6-hydroxy-2,4-cyclohexadiene-1-carboxylate synthase MenH/undecaprenyl monophosphate-sugar esterase UshA/YqjL	H	Coenzyme transport and metabolism
gene-TOL5_06850	-	methyltransferase	-0.383978	3.63	0.570924	-0.224469	4.22	0.718961	4.23113	AP024708.1	BCX72485.1	O-Methyltransferase involved in polyketide biosynthesis	Q	Secondary metabolites biosynthesis, transport and catabolism
gene-TOL5_06860	nagZ	beta N-acetyl-glucosaminidase	0.328001	4.76	0.754369	0.739429	5.61	0.367977	5.74342	AP024708.1	BCX72486.1	Periplasmic beta-glucosidase and related glycosidases	G	Carbohydrate transport and metabolism
gene-TOL5_06870	prc	carboxy-terminal protease for penicillin-binding protein 3	-0.124567	5.84	0.84141	0.0205277	6.44	0.972989	7.74361	AP024708.1	BCX72487.1	C-terminal processing protease CtpA/Prc, contains a PDZ domain	O	Posttranslational modification, protein turnover, chaperones
gene-TOL5_06880	dapE	N-succinyl-diaminopimelate deacylase	0.288152	6.47	0.502995	0.990634	7.66	0.0204957	7.54093	AP024708.1	BCX72488.1	Acetylornithine deacetylase/Succinyl-diaminopimelate desuccinylase or related deacylase	E	Amino acid transport and metabolism
gene-TOL5_06890	-	entericidin, EcnA/B family protein	0.93181	6.14	0.179251	1.20951	6.96	0.0644629	4.1202	AP024708.1	BCX72489.1	Entericidin EcnA/EcnB	V	Defense mechanisms
gene-TOL5_06900	-	hypothetical protein	1.33853	4.2	0.0833478	0.816581	4.21	0.238328	4.27842	AP024708.1	BCX72490.1	Uncharacterized conserved protein, DUF1853 domain	S	Function unknown
gene-TOL5_06910	-	inner membrane protein	-0.236231	7.68	0.680105	-0.549088	7.81	0.235742	6.99829	AP024708.1	BCX72491.1	Uncharacterized membrane protein YbaN, DUF454 family	S	Function unknown
gene-TOL5_06920	-	hypothetical protein	0.0770172	4.74	0.928964	0.593626	5.77	0.330153	4.62322	AP024708.1	BCX72492.1	NA	NA	NA
gene-TOL5_06930	sanA	hypothetical protein	0.0151067	4.7	0.982403	0.442139	5.58	0.395099	5.2008	AP024708.1	BCX72493.1	Lipid carrier protein ElyC involved in cell wall biogenesis, DUF218 family	M	Cell wall/membrane/envelope biogenesis
gene-TOL5_06940	cysJ	membrane protein	0.45433	5.9	0.296768	0.387833	6.32	0.3252	7.81086	AP024708.1	BCX72494.1	Flavoprotein (flavin reductase) subunit CysJ of sulfite and N-hydroxylaminopurine reductases	F	Nucleotide transport and metabolism
gene-TOL5_06950	-	hypothetical protein	0.111062	8.27	0.83729	-0.163628	8.5	0.714146	7.99151	AP024708.1	BCX72495.1	NA	NA	NA
gene-TOL5_06960	yccS_2	transporter	-0.170073	4.22	0.735147	0.0255611	4.89	0.960101	6.09059	AP024708.1	BCX72496.1	Aromatic carboxylic acid efflux pump AaeB or related transporter, AaeB/MdtO/YccS family	R	General function prediction only
gene-TOL5_06970	eefD	membrane transport protein	0.471182	6.13	0.297547	0.748369	6.89	0.079805	7.07164	AP024708.1	BCX72497.1	Predicted arabinose efflux permease AraJ, MFS family	G	Carbohydrate transport and metabolism
gene-TOL5_06980	-	hypothetical protein	-1.28914	4.28	0.0416428	-0.75813	5.27	0.148158	4.23862	AP024708.1	BCX72498.1	NA	NA	NA
gene-TOL5_06990	-	hypothetical protein	-0.523223	5.35	0.260468	0.234873	6.6	0.591546	5.41225	AP024708.1	BCX72499.1	NA	NA	NA
gene-TOL5_07000	-	hypothetical protein	0.528907	11.17	0.565123	-0.479664	10.39	0.556203	12.1244	AP024708.1	BCX72500.1	Small-conductance mechanosensitive channel	M	Cell wall/membrane/envelope biogenesis
gene-TOL5_07010	-	hypothetical protein	-0.262013	6.33	0.720981	-0.42823	6.6	0.467935	4.48522	AP024708.1	BCX72501.1	NA	NA	NA
gene-TOL5_07020	-	hypothetical protein	0.0907992	5.67	0.933323	-0.490875	5.66	0.547183	3.6277	AP024708.1	BCX72502.1	NA	NA	NA
gene-TOL5_07030	yhiN	oxidoreductase	-0.138724	3.82	0.876254	0.324951	4.65	0.646459	5.008	AP024708.1	BCX72503.1	Predicted flavoprotein YhiN	R	General function prediction only
gene-TOL5_07040	dcyD	1-aminocyclopropane-1-carboxylate deaminase	-0.669378	5.43	0.204517	-0.13443	6.42	0.803847	6.33531	AP024708.1	BCX72504.1	1-aminocyclopropane-1-carboxylate deaminase/D-cysteine desulfhydrase, PLP-dependent ACC family	E	Amino acid transport and metabolism
gene-TOL5_07050	hlyD	multidrug resistance efflux pump	-0.554252	5.17	0.233449	-0.640537	5.58	0.137994	6.17951	AP024708.1	BCX72505.1	Multidrug resistance efflux pump EmrA	V	Defense mechanisms
gene-TOL5_07060	emrB	MFS transporter	0.0230994	3.37	0.975636	0.667563	4.41	0.243199	4.98999	AP024708.1	BCX72506.1	Predicted arabinose efflux permease AraJ, MFS family	G	Carbohydrate transport and metabolism
gene-TOL5_07070	-	TetR family transcriptional regulator	-0.484495	4.46	0.430931	0.874681	6.21	0.10246	5.04122	AP024708.1	BCX72507.1	DNA-binding protein, AcrR family, includes nucleoid occlusion protein SlmA	K	Transcription
gene-TOL5_07080	-	hypothetical protein	-0.450599	3.65	0.616126	-1.78521	2.87	0.0403882	3.47483	AP024708.1	BCX72508.1	Metallopeptidase MepK/YcbK, cleaves mDAP crosslinks in peptidoglycan, peptidase M15/DUF882 family	M	Cell wall/membrane/envelope biogenesis
gene-TOL5_07090	-	hypothetical protein	-0.871778	4.43	0.253345	-1.03832	4.62	0.144717	4.69915	AP024708.1	BCX72509.1	NA	NA	NA
gene-TOL5_07100	yafE	S-adenosyl-L-methionine-dependent methyltransferase	-0.381806	3.75	0.585948	-0.688747	3.96	0.244525	4.05338	AP024708.1	BCX72510.1	Ubiquinone/menaquinone biosynthesis C-methylase UbiE/MenG or 23S rRNA G745 methylase RmlAII or tRNA-U5 methylase TRM9	H	Coenzyme transport and metabolism
gene-TOL5_07110	-	hypothetical protein	-0.505714	3.69	0.535475	-0.789973	3.89	0.262753	3.59022	AP024708.1	BCX72511.1	NA	NA	NA
gene-TOL5_07120	-	hypothetical protein	0.742538	10.21	0.365828	-0.27031	9.49	0.742448	7.98054	AP024708.1	BCX72512.1	NA	NA	NA
gene-TOL5_07130	-	oleate hydratase	1.12856	6.53	0.0571547	1.11949	7.03	0.0433235	7.68978	AP024708.1	BCX72513.1	Myosin-crossreactive antigen (function unknown)	S	Function unknown
gene-TOL5_07140	rhtC_1	threonine transporter	1.62533	4.12	0.0709532	1.63457	4.58	0.0493889	3.97159	AP024708.1	BCX72514.1	Threonine/homoserine/homoserine lactone efflux protein	E	Amino acid transport and metabolism
gene-TOL5_07150	-	hypothetical protein	-0.379272	5.27	0.447833	-0.675087	5.47	0.13451	5.39852	AP024708.1	BCX72515.1	Type VIII secretion (curli biogenesis) system outer membrane channel CsgG	W	Extracellular structures
gene-TOL5_07160	-	lipoprotein	-0.6283	4.72	0.330689	-0.610244	5.22	0.292248	4.22533	AP024708.1	BCX72516.1	Uncharacterized conserved protein, DUF4810 domain	S	Function unknown
gene-TOL5_07170	-	lipoprotein	-0.0456381	5.77	0.943618	0.01641	6.35	0.977138	5.95494	AP024708.1	BCX72517.1	Uncharacterized conserved protein, DUF799 domain	S	Function unknown
gene-TOL5_07180	gltL	ATP-binding protein of glutamate/aspartate transport system	-0.712201	5.22	0.229889	-1.19384	5.25	0.0426956	5.59785	AP024708.1	BCX72518.1	ABC-type polar amino acid transport system, ATPase component	E	Amino acid transport and metabolism
gene-TOL5_07190	gltK	glutamate/aspartate ABC transporter permease	-0.135406	6.46	0.890324	-0.984566	6.04	0.198645	6.51363	AP024708.1	BCX72519.1	ABC-type amino acid transport system, permease component	E	Amino acid transport and metabolism
gene-TOL5_07200	gltJ	glutamate/aspartate ABC transporter permease	-0.976749	5.05	0.0417425	-1.14583	5.39	0.0162413	5.77243	AP024708.1	BCX72520.1	ABC-type amino acid transport system, permease component	E	Amino acid transport and metabolism
gene-TOL5_07210	glnH_1	periplasmic glutamine-binding protein	-0.0373169	9.27	0.972846	-1.11247	8.38	0.165625	9.60389	AP024708.1	BCX72521.1	ABC-type amino acid transport/signal transduction system, periplasmic component/domain	E	Amino acid transport and metabolism
gene-TOL5_07220	rpoN	RNA polymerase sigma 54 factor RpoN	-0.32452	5.97	0.501985	-0.0442463	6.71	0.932026	7.37836	AP024708.1	BCX72522.1	DNA-directed RNA polymerase specialized sigma subunit, sigma54 homolog	K	Transcription
gene-TOL5_07230	rpoX	ribosomal subunit interface protein	-1.01847	10.46	0.150826	-1.98317	9.82	0.0110761	9.84062	AP024708.1	BCX72523.1	Ribosome-associated translation inhibitor RaiA	J	Translation, ribosomal structure and biogenesis
gene-TOL5_07240	ligA_2	hypothetical protein	0.0410554	7.1	0.948712	-0.346589	7.25	0.462077	5.70421	AP024708.1	BCX72524.1	Acid stress protein IbaG/YrbA, BolA-like family	T	Signal transduction mechanisms
gene-TOL5_07250	murA	UDP-N-acetylglucosamine 1-carboxyvinyltransferase	-0.295943	5.87	0.640276	0.649705	7.2	0.215601	7.35932	AP024708.1	BCX72525.1	UDP-N-acetylglucosamine enolpyruvyl transferase	M	Cell wall/membrane/envelope biogenesis
gene-TOL5_07260	hisG	ATP phosphoribosyltransferase	-0.542273	5.07	0.285408	0.0668762	6.15	0.90044	5.63066	AP024708.1	BCX72526.1	ATP phosphoribosyltransferase	E	Amino acid transport and metabolism
gene-TOL5_07270	-	hypothetical protein	0.39362	6.34	0.515454	0.222127	6.69	0.699407	6.32213	AP024708.1	BCX72527.1	NA	NA	NA
gene-TOL5_07280	hisD	histidinol dehydrogenase	1.16079	7.46	0.0417425	1.08448	7.87	0.0390067	8.19725	AP024708.1	BCX72528.1	Histidinol dehydrogenase	E	Amino acid transport and metabolism
gene-TOL5_07290	hisC	histidinol-phosphate aminotransferase	-0.0206705	4.43	0.977943	0.180736	5.09	0.770877	5.34566	AP024708.1	BCX72529.1	Histidinol-phosphate/aromatic aminotransferase or cobyric acid decarboxylase	E	Amino acid transport and metabolism
gene-TOL5_07300	pabB	aminodeoxychorismate synthase subunit I	1.08784	3.06	0.264129	0.671501	3.13	0.461846	3.78679	AP024708.1	BCX72530.1	Anthranilate/para-aminobenzoate synthases component I	E	Amino acid transport and metabolism
gene-TOL5_07310	-	pilus assembly protein FilA	-1.18712	7.6	0.0279844	-1.74696	7.51	0.00391084	8.52535	AP024708.1	BCX72531.1	Autotransporter adhesin AidA	M	Cell wall/membrane/envelope biogenesis
gene-TOL5_07320	-	peptidase	-0.731575	4.63	0.240095	-0.617742	5.25	0.272674	5.34956	AP024708.1	BCX72532.1	Predicted double-glycine leader peptidase, C39-like (CLD) domain	U	Intracellular trafficking, secretion, and vesicular transport
gene-TOL5_07330	-	hypothetical protein	0.348739	5.62	0.477158	0.166566	5.96	0.722186	6.40011	AP024708.1	BCX72533.1	NA	NA	NA
gene-TOL5_07340	-	outer membrane protein precursor	-0.510943	4.25	0.296768	-0.603136	4.63	0.177455	5.75385	AP024708.1	BCX72534.1	Long-chain fatty acid transport protein	I	Lipid transport and metabolism
gene-TOL5_07350	-	putative pilus assembly protein FilE	1.23916	2.24	0.413522	0.857577	2.37	0.545982	2.96828	AP024708.1	BCX72535.1	NA	NA	NA
gene-TOL5_07360	-	FilF	0.0594827	3.84	0.927551	-0.0463704	4.22	0.936739	5.38053	AP024708.1	BCX72536.1	NA	NA	NA
gene-TOL5_07370	-	ADP-ribose pyrophosphatase	0.449797	6.48	0.511814	0.30025	6.89	0.635185	6.32886	AP024708.1	BCX72537.1	ADP-ribose pyrophosphatase YjhB, NUDIX family	F	Nucleotide transport and metabolism
gene-TOL5_07380	nudL	coenzyme A pyrophosphatase	-1.00326	7.32	0.157594	-0.947598	7.69	0.145836	7.7171	AP024708.1	BCX72538.1	8-oxo-dGTP pyrophosphatase MutT and related house-cleaning NTP pyrophosphohydrolases, NUDIX family	V	Defense mechanisms
gene-TOL5_07390	yrdA_1	hypothetical protein	-0.820268	5.72	0.151037	-0.841611	6.13	0.110148	5.76676	AP024708.1	BCX72539.1	Carbonic anhydrase or acetyltransferase, isoleucine patch superfamily	R	General function prediction only
gene-TOL5_07400	tsaB	tRNA(ANN) t(6)A37 threonylcarbamoyladenosine modification protein	-0.801658	4.5	0.120891	0.166729	5.96	0.742448	5.25023	AP024708.1	BCX72540.1	tRNA A37 threonylcarbamoyladenosine modification protein TsaB	J	Translation, ribosomal structure and biogenesis
gene-TOL5_07410	bacA_1	undecaprenyl pyrophosphate phosphatase	1.05586	3.4	0.215152	1.58921	4.34	0.0478567	3.93447	AP024708.1	BCX72541.1	Undecaprenyl pyrophosphate phosphatase	I	Lipid transport and metabolism
gene-TOL5_07420	rsmJ	ribosomal RNA small subunit methyltransferase J	0.21845	4.46	0.706982	0.658314	5.35	0.154087	4.98685	AP024708.1	BCX72542.1	NA	NA	NA
gene-TOL5_07430	-	hypothetical protein	0.104036	7.82	0.849189	-0.0407613	8.18	0.938159	8.91655	AP024708.1	BCX72543.1	NA	NA	NA
gene-TOL5_07440	frmB_1	S-formylglutathione hydrolase	-0.26845	4.73	0.640276	-0.0835726	5.41	0.880194	5.31437	AP024708.1	BCX72544.1	S-formylglutathione hydrolase FrmB	V	Defense mechanisms
gene-TOL5_07450	-	hypothetical protein	-0.670651	3.34	0.32575	-0.669041	3.67	0.272674	4.3028	AP024708.1	BCX72545.1	Uncharacterized membrane protein YjgN, DUF898 family	S	Function unknown
gene-TOL5_07460	-	peptidase	-0.490447	5.19	0.293377	-0.47879	5.71	0.255786	6.21779	AP024708.1	BCX72546.1	Zn-dependent protease with chaperone function	O	Posttranslational modification, protein turnover, chaperones
gene-TOL5_07470	rpe	D-ribulose-5-phosphate 3-epimerase	1.06162	6.27	0.0623859	1.1673	6.85	0.0310933	6.22706	AP024708.1	BCX72547.1	Pentose-5-phosphate-3-epimerase	G	Carbohydrate transport and metabolism
gene-TOL5_07480	-	hypothetical protein	-0.572612	7.78	0.248506	-0.687128	8.17	0.136228	7.51108	AP024708.1	BCX72548.1	NA	NA	NA
gene-TOL5_07490	pcoA	copper resistant protein PcoA	-1.02476	5.25	0.0413207	-0.805682	5.97	0.0679043	7.40273	AP024708.1	BCX72549.1	Multicopper oxidase with three cupredoxin domains (includes cell division protein FtsP and spore coat protein CotA)	D	Cell cycle control, cell division, chromosome partitioning
gene-TOL5_07500	-	hypothetical protein	0.104633	6.56	0.887737	-0.599218	6.34	0.289739	6.95315	AP024708.1	BCX72550.1	Uncharacterized conserved protein involved in copper resistance	P	Inorganic ion transport and metabolism
gene-TOL5_07510	-	hypothetical protein	0.189454	4.62	0.843801	0.0289107	4.9	0.975088	4.33293	AP024708.1	BCX72551.1	EntF, seryl-AMP synthase component of non-ribosomal peptide synthetase	Q	Secondary metabolites biosynthesis, transport and catabolism
gene-TOL5_07520	sugE_1	multidrug efflux system protein	0.899977	8.61	0.0520315	0.444414	8.66	0.264662	7.25547	AP024708.1	BCX72552.1	Multidrug transporter EmrE and related cation transporters	V	Defense mechanisms
gene-TOL5_07530	sugE_2	multidrug efflux system protein	0.521362	5.93	0.401799	0.653869	6.58	0.235061	4.95874	AP024708.1	BCX72553.1	Multidrug transporter EmrE and related cation transporters	V	Defense mechanisms
gene-TOL5_07540	ogt	methylated-DNA--protein-cysteine methyltransferase	0.0574322	5.83	0.93788	0.104212	6.4	0.869822	5.50399	AP024708.1	BCX72554.1	DNA repair enzyme Ada (O6-methylguanine-DNA--protein-cysteine methyltransferase)	L	Replication, recombination and repair
gene-TOL5_07550	-	lysine transporter LysE	0.29026	3.19	0.777321	0.14933	3.54	0.871435	3.18606	AP024708.1	BCX72555.1	Threonine/homoserine/homoserine lactone efflux protein	E	Amino acid transport and metabolism
gene-TOL5_07560	-	AraC family transcriptional regulator	0.0798165	3.88	0.933971	0.566424	4.75	0.405322	4.45074	AP024708.1	BCX72556.1	Methylphosphotriester-DNA--protein-cysteine methyltransferase, contains Zn-binding and AraC-type DNA-binding domains	L	Replication, recombination and repair
gene-TOL5_07570	-	hypothetical protein	0.0752023	3.97	0.942662	0.34329	4.65	0.680185	3.94683	AP024708.1	BCX72557.1	NA	NA	NA
gene-TOL5_07580	thiD	hydroxy-methylpyrimidine kinase and hydroxy-phosphomethylpyrimidine kinase	-0.316072	4.82	0.692175	-0.347151	5.13	0.600341	5.22884	AP024708.1	BCX72558.1	Hydroxymethylpyrimidine/phosphomethylpyrimidine kinase	H	Coenzyme transport and metabolism
gene-TOL5_07590	-	phosphoglycolate phosphatase	-0.0210586	3.1	0.983746	1.26099	4.9	0.125325	3.98419	AP024708.1	BCX72559.1	Phosphoglycolate phosphatase, HAD superfamily	C	Energy production and conversion
gene-TOL5_07600	lrp_1	leucine-responsive global transcriptional regulator	1.00976	3.65	0.478017	1.03069	3.84	0.401238	3.25127	AP024708.1	BCX72560.1	DNA-binding transcriptional regulator, Lrp family	K	Transcription
gene-TOL5_07610	dadA_1	D-amino acid dehydrogenase	-0.207707	5.61	0.814402	-0.69932	5.47	0.298257	6.55749	AP024708.1	BCX72561.1	Glycine/D-amino acid oxidase (deaminating)	E	Amino acid transport and metabolism
gene-TOL5_07620	dadX	alanine racemase	0.49937	3.73	0.372544	0.624142	4.32	0.211651	4.49669	AP024708.1	BCX72562.1	Alanine racemase	M	Cell wall/membrane/envelope biogenesis
gene-TOL5_07630	-	hypothetical protein	0.394993	3.82	0.71967	0.324907	4.21	0.733321	3.14176	AP024708.1	BCX72563.1	Enamine deaminase RidA/Endoribonuclease Rid7C, YjgF/YER057c/UK114 family	V	Defense mechanisms
gene-TOL5_07640	cycA_1	D-alanine/D-serine/glycine transporter	0.331275	6.88	0.597399	0.0463099	7.04	0.946683	7.90866	AP024708.1	BCX72564.1	L-asparagine transporter or related permease	E	Amino acid transport and metabolism
gene-TOL5_07650	-	acyltransferase	-0.788151	2.68	0.357826	-0.52357	3.4	0.493677	3.85605	AP024708.1	BCX72565.1	Peptidoglycan/LPS O-acetylase OafA/YrhL, contains acyltransferase and SGNH-hydrolase domains	M	Cell wall/membrane/envelope biogenesis
gene-TOL5_07660	-	hypothetical protein	1.02634	3.97	0.258349	1.24825	4.79	0.133884	3.88933	AP024708.1	BCX72566.1	Type VI secretion system tip component, contains N-terminal Pro-Ala-Ala-Arg (PAAR) domain	U	Intracellular trafficking, secretion, and vesicular transport
gene-TOL5_07670	-	hypothetical protein	0.370344	3.6	0.721876	-0.273684	3.54	0.768301	3.6478	AP024708.1	BCX72567.1	NA	NA	NA
gene-TOL5_07680	-	hypothetical protein	0.175598	4.23	0.865313	5.69204109208206e-05	4.51	0.999955	5.01103	AP024708.1	BCX72568.1	NA	NA	NA
gene-TOL5_07690	-	hypothetical protein	0.193247	2.65	0.907433	-0.0240027	2.85	0.986404	3.08882	AP024708.1	BCX72569.1	NA	NA	NA
gene-TOL5_07700	-	hypothetical protein	NA	NA	NA	NA	NA	NA	NA	AP024708.1	BCX72570.1	NA	NA	NA
gene-TOL5_07710	-	membrane protein	-0.364413	7.58	0.399186	-0.814435	7.63	0.0484216	7.11029	AP024708.1	BCX72571.1	Protoporphyrinogen oxidase HemJ (unrelated to HemG or HemY)	H	Coenzyme transport and metabolism
gene-TOL5_07720	fabB	3-oxoacyl-[acyl-carrier-protein] synthase I	-1.0725	8.42	0.112395	-1.6137	8.36	0.0206976	9.80436	AP024708.1	BCX72572.1	3-oxoacyl-(acyl-carrier-protein) synthase	I	Lipid transport and metabolism
gene-TOL5_07730	-	hypothetical protein	0.202599	4.62	0.662828	-0.185267	4.71	0.650756	6.99973	AP024708.1	BCX72573.1	HEAT repeat	R	General function prediction only
gene-TOL5_07740	-	hypothetical protein	0.387106	3.9	0.502995	0.344963	4.33	0.500116	5.51484	AP024708.1	BCX72574.1	NA	NA	NA
gene-TOL5_07750	yehP	VMA domain YehL ATPase stimulator	-0.364703	3.31	0.622601	-0.00239555	3.99	0.997404	4.41276	AP024708.1	BCX72575.1	Uncharacterized conserved protein, contains a von Willebrand factor type A (vWA) domain	S	Function unknown
gene-TOL5_07760	yehM	hypothetical protein	0.0471714	3.95	0.950572	0.00807643	4.49	0.99094	6.02042	AP024708.1	BCX72576.1	NA	NA	NA
gene-TOL5_07770	yehL	hexameric AAA+ MoxR family ATPase	1.64056	6.71	0.0127273	-0.473763	5.21	0.374848	6.69836	AP024708.1	BCX72577.1	MoxR-like ATPase, includes components of a predicted archaeal secretion system	R	General function prediction only
gene-TOL5_07780	-	hypothetical protein	-0.280243	7.44	0.55918	-0.933075	7.26	0.037531	8.58366	AP024708.1	BCX72578.1	NA	NA	NA
gene-TOL5_07790	rpsL	30S ribosomal subunit protein S12	0.0253455	8.02	0.972846	0.99105	9.35	0.071005	7.68498	AP024708.1	BCX72579.1	Ribosomal protein S12	J	Translation, ribosomal structure and biogenesis
gene-TOL5_07800	rpsG	30S ribosomal subunit protein S7	-0.144778	7.86	0.826772	1.13512	9.58	0.0379888	8.06933	AP024708.1	BCX72580.1	Ribosomal protein S7	J	Translation, ribosomal structure and biogenesis
gene-TOL5_07810	fusA	protein chain elongation factor EF-G	-0.573209	6.77	0.25599	0.739756	8.55	0.116456	9.2641	AP024708.1	BCX72581.1	Translation elongation factor EF-G, a GTPase	J	Translation, ribosomal structure and biogenesis
gene-TOL5_07820	tufB_2	translation elongation factor EF-Tu 1	-1.0495	9.58	0.0905243	-0.996832	10.09	0.0820648	10.9801	AP024708.1	BCX72582.1	Translation elongation factor EF-Tu, a GTPase	J	Translation, ribosomal structure and biogenesis
gene-TOL5_07830	-	metal-dependent hydrolase	-1.2154	6.31	0.119111	-2.29269	5.52	0.0091654	7.1303	AP024708.1	BCX72583.1	Predicted metal-dependent hydrolase	R	General function prediction only
gene-TOL5_07840	rimI	ribosomal-protein-S18-alanine N-acetyltransferase	-0.094541	3.22	0.93788	0.556618	4.3	0.531068	3.22423	AP024708.1	BCX72584.1	Ribosomal protein S18 acetylase RimI and related acetyltransferases	J	Translation, ribosomal structure and biogenesis
gene-TOL5_07850	ate	putative arginyl-tRNA--protein transferase	0.180372	8.46	0.844706	-0.91243	7.62	0.203006	8.53381	AP024708.1	BCX72585.1	Arginyl-tRNA--protein-N-Asp/Glu arginylyltransferase	O	Posttranslational modification, protein turnover, chaperones
gene-TOL5_07860	aat	leucyl/phenylalanyl-tRNA-protein transferase	-0.354569	7.03	0.433063	-0.764206	7.11	0.0693825	7.25841	AP024708.1	BCX72586.1	Leu/Phe-tRNA-protein transferase	O	Posttranslational modification, protein turnover, chaperones
gene-TOL5_07870	-	hypothetical protein	-0.608963	4.36	0.21668	-0.793096	4.66	0.0883234	5.77596	AP024708.1	BCX72587.1	Predicted regulatory domain of a methyltransferase	R	General function prediction only
gene-TOL5_07880	trxB_1	thioredoxin reductase	0.14935	7.74	0.769095	-0.152496	7.95	0.72577	8.21509	AP024708.1	BCX72588.1	Thioredoxin reductase	O	Posttranslational modification, protein turnover, chaperones
gene-TOL5_07890	ftsK	DNA translocase FtsK	-0.133842	5.87	0.792701	-0.212397	6.28	0.602645	8.19194	AP024708.1	BCX72589.1	DNA segregation ATPase FtsK/SpoIIIE or related protein	D	Cell cycle control, cell division, chromosome partitioning
gene-TOL5_07900	rhtC_2	threonine efflux pump	-0.402379	6.25	0.396722	-0.915195	6.24	0.0451946	6.21814	AP024708.1	BCX72590.1	Threonine/homoserine/homoserine lactone efflux protein	E	Amino acid transport and metabolism
gene-TOL5_07910	cutF	lipoprotein involved with copper homeostasis and adhesion	1.06307	5.89	0.0798311	0.642919	6.01	0.231604	5.26068	AP024708.1	BCX72591.1	Uncharacterized lipoprotein NlpE involved in copper resistance	M	Cell wall/membrane/envelope biogenesis
gene-TOL5_07920	-	hypothetical protein	NA	NA	NA	NA	NA	NA	NA	AP024708.1	BCX72592.1	NA	NA	NA
gene-TOL5_07930	-	1-acyl-sn-glycerol-3-phosphate acyltransferase	0.022013	3.33	0.986972	0.819276	4.3	0.431977	3.76351	AP024708.1	BCX72593.1	1-acyl-sn-glycerol-3-phosphate acyltransferase	I	Lipid transport and metabolism
gene-TOL5_07940	-	hypothetical protein	NA	NA	NA	NA	NA	NA	NA	AP024708.1	BCX72594.1	Membrane-bound inhibitor of C-type lysozyme	M	Cell wall/membrane/envelope biogenesis
gene-TOL5_07950	-	amidohydrolase	-0.590106	2.6	0.37716	-0.326286	3.26	0.594854	4.05375	AP024708.1	BCX72595.1	Predicted amidohydrolase YtcJ	R	General function prediction only
gene-TOL5_07960	yjiA_1	GTP-binding protein	1.05669	2.66	0.413522	1.24115	3.2	0.265917	3.32345	AP024708.1	BCX72596.1	Zinc metallochaperone YeiR/ZagA and related GTPases, G3E family	R	General function prediction only
gene-TOL5_07970	-	heterocycle metabolite transporter	1.18541	2.41	0.199969	1.37389	3.01	0.102246	3.42265	AP024708.1	BCX72597.1	Purine-cytosine permease or related protein	F	Nucleotide transport and metabolism
gene-TOL5_07980	-	hypothetical protein	0.327215	3	0.811962	-0.26029	2.92	0.830894	3.13971	AP024708.1	BCX72598.1	NA	NA	NA
gene-TOL5_07990	-	hypothetical protein	-0.4464	4.25	0.634466	-1.23872	3.91	0.131222	3.84837	AP024708.1	BCX72599.1	NA	NA	NA
gene-TOL5_08000	-	membrane fusion protein of a transport system	-0.113478	5.33	0.84853	-0.537793	5.36	0.239962	6.2273	AP024708.1	BCX72600.1	Multidrug resistance efflux pump EmrA	V	Defense mechanisms
gene-TOL5_08010	lapB_1	ABC transporter ATP-binding protein	-0.866838	4	0.068871	-0.718998	4.64	0.0911555	6.07412	AP024708.1	BCX72601.1	ABC-type bacteriocin/lantibiotic exporters, contain an N-terminal double-glycine peptidase domain	V	Defense mechanisms
gene-TOL5_08020	-	hypothetical protein	-0.426707	4.31	0.408704	-0.472827	4.77	0.29948	5.72922	AP024708.1	BCX72602.1	Outer membrane protein TolC	M	Cell wall/membrane/envelope biogenesis
gene-TOL5_08030	-	hypothetical protein	NA	NA	NA	NA	NA	NA	NA	AP024708.1	BCX72603.1	NA	NA	NA
gene-TOL5_08040	-	hypothetical protein	-0.861209	5.76	0.125129	-1.08894	5.99	0.0460813	9.4426	AP024708.1	BCX72604.1	Large exoprotein involved in heme utilization or adhesion	U	Intracellular trafficking, secretion, and vesicular transport
gene-TOL5_08050	polA	DNA polymerase I	-0.168215	4.46	0.774946	0.391572	5.45	0.388016	6.8373	AP024708.1	BCX72605.1	DNA polymerase I, 3'-5' exonuclease and polymerase domains	L	Replication, recombination and repair
gene-TOL5_08060	-	membrane protein	-0.130283	5.77	0.798726	-0.511627	5.91	0.197249	7.83242	AP024708.1	BCX72606.1	Uncharacterized membrane protein	S	Function unknown
gene-TOL5_08070	-	hypothetical protein	-0.518758	3.38	0.72958	-0.472822	3.69	0.711219	2.95321	AP024708.1	BCX72607.1	NA	NA	NA
gene-TOL5_08080	atoB_1	acetyl-CoA acetyltransferase	0.756595	6.19	0.169192	0.813525	6.71	0.110148	6.95414	AP024708.1	BCX72608.1	Acetyl-CoA acetyltransferase	I	Lipid transport and metabolism
gene-TOL5_08090	fimT	type 4 fimbrial biogenesis protein FimT	0.331483	3.36	0.828048	0.0542586	3.65	0.970491	2.88953	AP024708.1	BCX72609.1	NA	NA	NA
gene-TOL5_08100	omp38	outer membrane protein Omp38	1.3944	15.73	0.197913	0.502366	15.25	0.622522	15.8201	AP024708.1	BCX72610.1	Outer membrane protein OmpA and related peptidoglycan-associated (lipo)proteins	M	Cell wall/membrane/envelope biogenesis
gene-TOL5_08110	-	hypothetical protein	0.978147	3.62	0.451184	1.13573	4.44	0.316705	3.63981	AP024708.1	BCX72611.1	Outer membrane protein OmpA and related peptidoglycan-associated (lipo)proteins	M	Cell wall/membrane/envelope biogenesis
gene-TOL5_08120	-	peptidase C39	0.60169	6.59	0.176241	0.369741	6.86	0.360388	6.13391	AP024708.1	BCX72612.1	NA	NA	NA
gene-TOL5_08130	rtcB_1	RNA-splicing ligase	0.269356	5.29	0.706963	0.446447	5.88	0.436052	6.24226	AP024708.1	BCX72613.1	RNA-splicing ligase RtcB, repairs tRNA damage	J	Translation, ribosomal structure and biogenesis
gene-TOL5_08140	lysP_1	lysine transporter	-0.408961	4.65	0.445956	0.150328	5.65	0.77414	6.19196	AP024708.1	BCX72614.1	Amino acid permease	E	Amino acid transport and metabolism
gene-TOL5_08150	rsmC	16S rRNA m(2)G1207 methyltransferase	-0.307157	2.64	0.834713	0.244439	3.41	0.841304	3.61206	AP024708.1	BCX72615.1	16S rRNA G1207 or 23S rRNA G1835 methylase RsmC/RlmG	J	Translation, ribosomal structure and biogenesis
gene-TOL5_08160	xanP	xanthine permease	0.427014	3.37	0.601131	0.878711	4.23	0.197284	4.58489	AP024708.1	BCX72616.1	Xanthine/uracil permease	F	Nucleotide transport and metabolism
gene-TOL5_08170	typA	GTP-binding protein	-0.199224	7.51	0.752037	0.196827	8.32	0.717465	9.26606	AP024708.1	BCX72617.1	Predicted membrane GTPase TypA/BipA involved in stress response	T	Signal transduction mechanisms
gene-TOL5_08180	mscL	mechanosensitive channel protein	1.29438	5.45	0.182155	1.1925	5.88	0.180944	4.86376	AP024708.1	BCX72618.1	Large-conductance mechanosensitive channel	M	Cell wall/membrane/envelope biogenesis
gene-TOL5_08190	-	hypothetical protein	1.42893	4.15	0.209945	1.42608	4.62	0.173091	4.03863	AP024708.1	BCX72619.1	NA	NA	NA
gene-TOL5_08200	-	hypothetical protein	0.35309	3.77	0.652599	0.132805	4.01	0.861873	3.9873	AP024708.1	BCX72620.1	NA	NA	NA
gene-TOL5_08210	ppiC	peptidyl-prolyl cis-trans isomerase C	-0.639919	4.1	0.499588	-0.0660393	5.1	0.949154	3.54327	AP024708.1	BCX72621.1	Periplasmic chaperone SurA (peptidyl-prolyl cis-trans isomerase)	O	Posttranslational modification, protein turnover, chaperones
gene-TOL5_08220	mutM	formamidopyrimidine/5-formyluracil/5-hydroxymethyluracil DNA glycosylase	0.229377	4.19	0.798517	1.02958	5.46	0.135428	5.07707	AP024708.1	BCX72622.1	Formamidopyrimidine-DNA glycosylase	L	Replication, recombination and repair
gene-TOL5_08230	oprB_2	porin B	-0.339695	3.5	0.565123	-0.40871	3.9	0.417452	4.58504	AP024708.1	BCX72623.1	Carbohydrate-selective porin OprB	M	Cell wall/membrane/envelope biogenesis
gene-TOL5_08240	yncD	iron outer membrane transporter	0.178898	5.45	0.722101	0.100209	5.87	0.82448	7.11237	AP024708.1	BCX72624.1	Outer membrane receptor for Fe3+dicitrate	P	Inorganic ion transport and metabolism
gene-TOL5_08250	nemA_1	chromate reductase	-0.253676	7.35	0.630129	-0.90375	7.14	0.0543362	8.08148	AP024708.1	BCX72625.1	NADH:flavin reductase, Old Yellow Enzyme (OYE) family	C	Energy production and conversion
gene-TOL5_08260	mdcF	transporter	1.11876	3.64	0.174096	1.43409	4.42	0.061878	4.19659	AP024708.1	BCX72626.1	Predicted permease, AEC (auxin efflux carrier) family	R	General function prediction only
gene-TOL5_08270	ybeQ	hypothetical protein	-1.81208	4.52	0.00219185	-1.72732	5.08	0.00300594	5.63807	AP024708.1	BCX72627.1	Sel1-like repeat, TPR-related	R	General function prediction only
gene-TOL5_08280	dsbC_2	thiol:disulfide interchange protein DsbC	0.0302009	4.93	0.966679	-0.54389	4.81	0.293843	4.94125	AP024708.1	BCX72628.1	Protein thiol-disulfide isomerase DsbC	O	Posttranslational modification, protein turnover, chaperones
gene-TOL5_08290	-	hypothetical protein	0.0443942	4.8	0.938169	-0.21993	5.04	0.626481	6.03103	AP024708.1	BCX72629.1	NA	NA	NA
gene-TOL5_08300	-	phosphotyrosine protein phosphatase	-0.865965	2.87	0.472013	0.248766	4.15	0.818126	2.79154	AP024708.1	BCX72630.1	Predicted protein tyrosine phosphatase	R	General function prediction only
gene-TOL5_08310	-	hypothetical protein	-0.197768	8.23	0.790992	-0.718942	8.12	0.211218	6.88433	AP024708.1	BCX72631.1	NA	NA	NA
gene-TOL5_08320	-	hypothetical protein	0.0665843	6.78	0.933971	-0.471531	6.74	0.412546	5.31065	AP024708.1	BCX72632.1	NA	NA	NA
gene-TOL5_08330	-	hypothetical protein	-0.147782	3.4	0.845263	-0.266637	3.78	0.672154	4.41367	AP024708.1	BCX72633.1	Uncharacterized membrane protein YgcG, contains a TPM-fold domain	S	Function unknown
gene-TOL5_08340	-	sorbosone dehydrogenase	-0.599324	6.63	0.208902	-0.925791	6.77	0.0477038	7.66277	AP024708.1	BCX72634.1	Glucose/arabinose dehydrogenase, beta-propeller fold	G	Carbohydrate transport and metabolism
gene-TOL5_08350	-	hypothetical protein	-0.999852	3.04	0.203375	-0.863877	3.51	0.222962	4.29553	AP024708.1	BCX72635.1	Uncharacterized membrane protein YgcG, contains a TPM-fold domain	S	Function unknown
gene-TOL5_08360	-	hypothetical protein	NA	NA	NA	NA	NA	NA	NA	AP024708.1	BCX72636.1	NA	NA	NA
gene-TOL5_08370	-	hypothetical protein	NA	NA	NA	NA	NA	NA	NA	AP024708.1	BCX72637.1	NA	NA	NA
gene-TOL5_08380	-	folate-binding protein YgfZ	-0.253258	6.47	0.595118	-0.529395	6.69	0.193426	6.67592	AP024708.1	BCX72638.1	Folate-binding protein YgfZ, synthesis and repair of Fe-S clusters, tRNA thiomethylation	J	Translation, ribosomal structure and biogenesis
gene-TOL5_08390	acnA_1	aconitate hydratase 1	-0.130044	4.67	0.804753	-0.235594	5.06	0.574086	6.70028	AP024708.1	BCX72639.1	Aconitase A	C	Energy production and conversion
gene-TOL5_08400	-	hypothetical protein	NA	NA	NA	NA	NA	NA	NA	AP024708.1	BCX72640.1	NA	NA	NA
gene-TOL5_08410	-	hypothetical protein	0.0509207	5.39	0.93468	0.023048	5.86	0.967251	5.28632	AP024708.1	BCX72641.1	NA	NA	NA
gene-TOL5_08420	-	hypothetical protein	-0.960909	4.89	0.238607	-0.885098	5.45	0.229188	3.73096	AP024708.1	BCX72642.1	NA	NA	NA
gene-TOL5_08430	-	hypothetical protein	-1.93108	4.39	0.0263151	-2.22738	4.52	0.0100745	4.66471	AP024708.1	BCX72643.1	NA	NA	NA
gene-TOL5_08440	-	hypothetical protein	NA	NA	NA	NA	NA	NA	NA	AP024708.1	BCX72644.1	NA	NA	NA
gene-TOL5_08450	-	hypothetical protein	-1.38129	3.24	0.0842666	-1.49129	3.62	0.0477038	3.77444	AP024708.1	BCX72645.1	Uncharacterized membrane protein, DUF1003 domain	S	Function unknown
gene-TOL5_08460	-	hypothetical protein	-0.0992431	6.01	0.917493	-0.317677	6.07	0.678162	6.27982	AP024708.1	BCX72646.1	GGDEF domain, diguanylate cyclase (c-di-GMP synthetase) or its enzymatically inactive variants	T	Signal transduction mechanisms
gene-TOL5_08470	-	hypothetical protein	-0.642095	5.88	0.283943	-0.63111	6.29	0.246161	5.50782	AP024708.1	BCX72647.1	Predicted regulator of Ras-like GTPase activity, Roadblock/LC7/MglB family	T	Signal transduction mechanisms
gene-TOL5_08480	-	GTP-binding protein	-1.13164	4.69	0.0643867	-1.17111	5.12	0.0413549	4.82962	AP024708.1	BCX72648.1	Signal recognition particle receptor subunit beta, a GTPase	U	Intracellular trafficking, secretion, and vesicular transport
gene-TOL5_08490	-	hypothetical protein	-0.70179	5	0.32105	-1.14615	4.91	0.0873003	5.73334	AP024708.1	BCX72649.1	NA	NA	NA
gene-TOL5_08500	-	hypothetical protein	0.472443	7.78	0.360007	-0.500779	7.25	0.28202	7.43356	AP024708.1	BCX72650.1	NA	NA	NA
gene-TOL5_08510	sspB	ClpXP protease specificity enhancing factor	0.494707	8.66	0.216533	-0.291639	8.38	0.430119	7.77577	AP024708.1	BCX72651.1	Stringent starvation protein B, binds SsrA peptide	O	Posttranslational modification, protein turnover, chaperones
gene-TOL5_08520	sspA	stringent starvation protein A	0.568998	7.26	0.179199	0.0403527	7.24	0.932026	7.00202	AP024708.1	BCX72652.1	Glutathione S-transferase or stringent starvation protein SspA	O	Posttranslational modification, protein turnover, chaperones
gene-TOL5_08530	-	hypothetical protein	-0.886165	4.82	0.138837	-0.685558	5.53	0.202383	4.79515	AP024708.1	BCX72653.1	NA	NA	NA
gene-TOL5_08540	rpsI	30S ribosomal subunit protein S9	-1.3799	8.26	0.0304836	-0.092132	10.08	0.880204	8.65299	AP024708.1	BCX72654.1	Ribosomal protein S9	J	Translation, ribosomal structure and biogenesis
gene-TOL5_08550	rplM	50S ribosomal subunit protein L13	-0.559061	6.95	0.570924	1.58447	9.27	0.0725954	7.72765	AP024708.1	BCX72655.1	Ribosomal protein L13	J	Translation, ribosomal structure and biogenesis
gene-TOL5_08560	-	hypothetical protein	-0.707246	3.61	0.508889	-1.1471	3.67	0.228151	3.22437	AP024708.1	BCX72656.1	NA	NA	NA
gene-TOL5_08570	pdxA	4-hydroxy-L-threonine phosphate dehydrogenase	0.057589	11.18	0.958735	-1.17758	10.25	0.136917	11.5607	AP024708.1	BCX72657.1	4-hydroxy-L-threonine phosphate dehydrogenase PdxA	H	Coenzyme transport and metabolism
gene-TOL5_08580	rsmA	ribosomal RNA small subunit methyltransferase A	0.205974	6.31	0.648289	0.710641	7.31	0.0688111	6.83541	AP024708.1	BCX72658.1	rRNA adenine N6-methylase, includes 16S rRNA A1518 and A1519 N6-dimethyltransferase RsmA/KsgA/DIM and 23S rRNA A2058 N6-methylase ErmO/TlrD (may also have DNA glycosylase/AP lyase activity)	J	Translation, ribosomal structure and biogenesis
gene-TOL5_08590	apaH	diadenosine tetraphosphatase	0.0992352	5.4	0.853491	0.123605	5.91	0.791634	5.81801	AP024708.1	BCX72659.1	Diadenosine tetraphosphatase ApaH/serine/threonine protein phosphatase, PP2A family	T	Signal transduction mechanisms
gene-TOL5_08600	-	hypothetical protein	0.0553412	3.6	0.963799	0.421722	4.45	0.64299	3.96056	AP024708.1	BCX72660.1	NA	NA	NA
gene-TOL5_08610	-	hypothetical protein	NA	NA	NA	NA	NA	NA	NA	AP024708.1	BCX72661.1	NA	NA	NA
gene-TOL5_08620	-	hypothetical protein	NA	NA	NA	NA	NA	NA	NA	AP024708.1	BCX72662.1	NA	NA	NA
gene-TOL5_08630	-	signal peptidase	0.907537	6.44	0.0905243	0.776093	6.85	0.11302	5.70616	AP024708.1	BCX72663.1	Uncharacterized conserved protein, DUF2147 family	S	Function unknown
gene-TOL5_08640	-	signal peptidase	0.295136	8.59	0.49661	-0.111127	8.67	0.795388	7.87118	AP024708.1	BCX72664.1	Uncharacterized conserved protein, DUF2147 family	S	Function unknown
gene-TOL5_08650	lrgB	L-rhamnonate dehydratase	-0.837704	5.12	0.163686	-0.588924	5.76	0.274816	5.56509	AP024708.1	BCX72665.1	Putative effector of murein hydrolase	M	Cell wall/membrane/envelope biogenesis
gene-TOL5_08660	-	hypothetical protein	-0.0961421	3.25	0.955683	0.679256	4.51	0.57386	3.26583	AP024708.1	BCX72666.1	NA	NA	NA
gene-TOL5_08670	hflX	GTP-binding protein HflX	0.876484	5.03	0.123628	0.965957	5.63	0.0710136	6.00161	AP024708.1	BCX72667.1	50S ribosomal subunit-associated GTPase HflX	J	Translation, ribosomal structure and biogenesis
gene-TOL5_08680	plsC	1-acyl-sn-glycerol-3-phosphate acyltransferase	-0.163408	4.89	0.748795	-0.136088	5.4	0.758012	5.33302	AP024708.1	BCX72668.1	1-acyl-sn-glycerol-3-phosphate acyltransferase	I	Lipid transport and metabolism
gene-TOL5_08690	clsC_1	stationary phase cardiolipin synthase 3	-0.322937	3.39	0.6214	-0.00268536	4.18	0.996775	4.92996	AP024708.1	BCX72669.1	Phosphatidylserine/phosphatidylglycerophosphate/cardiolipin synthase	I	Lipid transport and metabolism
gene-TOL5_08700	-	phosphohydrolase	0.485096	5.81	0.307759	0.0484543	5.88	0.926876	6.23258	AP024708.1	BCX72670.1	Phosphohydrolase of MPP superfamily, includes undecaprenyl diphosphate-linked teichoic acid hydrolase UpsH/YpbG	M	Cell wall/membrane/envelope biogenesis
gene-TOL5_08710	-	hypothetical protein	-0.18576	4.45	0.855228	-0.398767	4.61	0.635057	4.24372	AP024708.1	BCX72671.1	NA	NA	NA
gene-TOL5_08720	-	hypothetical protein	1.4072	7.1	0.00647592	0.29366	6.5	0.457472	6.69346	AP024708.1	BCX72672.1	Ribosomal protein L7/L12	J	Translation, ribosomal structure and biogenesis
gene-TOL5_08730	-	hypothetical protein	0.86656	4.36	0.481297	1.40932	5.61	0.182001	4.16218	AP024708.1	BCX72673.1	Regulator of RNase E activity RraB	A	RNA processing and modification
gene-TOL5_08740	-	toxin	0.0959145	6.93	0.923747	-0.799794	6.38	0.27738	6.216	AP024708.1	BCX72674.1	Chalcone/flavanone-binding protein YndB, AHSA1/START/SRPBCC domain	I	Lipid transport and metabolism
gene-TOL5_08750	yeaO	hypothetical protein	NA	NA	NA	NA	NA	NA	NA	AP024708.1	BCX72675.1	Uncharacterized conserved protein YeaO, DUF488 family	S	Function unknown
gene-TOL5_08760	yjdM	zinc-ribbon family protein	0.0767609	6.02	0.93468	0.177891	6.49	0.816863	5.25748	AP024708.1	BCX72676.1	Uncharacterized Zn-ribbon-containing protein	R	General function prediction only
gene-TOL5_08770	-	tRNA-specific adenosine deaminase	-0.00706876	6.25	0.99058	-0.0420831	6.72	0.948842	5.81381	AP024708.1	BCX72677.1	tRNA(Arg) A34 adenosine deaminase TadA	J	Translation, ribosomal structure and biogenesis
gene-TOL5_08780	exbD_2	biopolymer transport protein ExbD	1.00776	6	0.110731	-0.0688412	5.44	0.922577	4.90906	AP024708.1	BCX72678.1	Biopolymer transport protein ExbD	U	Intracellular trafficking, secretion, and vesicular transport
gene-TOL5_08790	exbD_3	biopolymer transport protein ExbD	-0.152138	3.59	0.908698	-0.683425	3.5	0.50716	3.22985	AP024708.1	BCX72679.1	Biopolymer transport protein ExbD	U	Intracellular trafficking, secretion, and vesicular transport
gene-TOL5_08800	exbB1	biopolymer transporter ExbB	-0.559959	5.16	0.199751	-0.560294	5.65	0.160224	5.79558	AP024708.1	BCX72680.1	Biopolymer transport protein ExbB/TolQ	U	Intracellular trafficking, secretion, and vesicular transport
gene-TOL5_08810	tonB_2	protein TonB	NA	NA	NA	NA	NA	NA	NA	AP024708.1	BCX72681.1	Periplasmic protein TonB, links inner and outer membranes	M	Cell wall/membrane/envelope biogenesis
gene-TOL5_08820	btuB_2	TonB-dependent receptor	0.0929721	2.99	0.882109	0.859497	4.13	0.0755592	5.25065	AP024708.1	BCX72682.1	Outer membrane receptor for ferrienterochelin and colicins	P	Inorganic ion transport and metabolism
gene-TOL5_08830	dppA_1	dipeptide/heme ABC transporter periplasmic binding protein	-0.259526	4.8	0.699932	-0.503083	5.02	0.351538	6.32839	AP024708.1	BCX72683.1	ABC-type transport system, periplasmic component	E	Amino acid transport and metabolism
gene-TOL5_08840	dppA_2	dipeptide/heme ABC transporter periplasmic binding protein	-0.219462	3.81	0.728281	-0.110451	4.36	0.846313	5.38172	AP024708.1	BCX72684.1	ABC-type transport system, periplasmic component	E	Amino acid transport and metabolism
gene-TOL5_08850	prlC_1	oligopeptidase A	-0.316382	3.24	0.60192	-0.229016	3.79	0.678162	4.95589	AP024708.1	BCX72685.1	Zn-dependent oligopeptidase, M3 family	O	Posttranslational modification, protein turnover, chaperones
gene-TOL5_08860	gsiC	glutathione ABC transporter permease	0.782437	3.1	0.466559	0.796474	3.58	0.395099	3.58389	AP024708.1	BCX72686.1	ABC-type dipeptide/oligopeptide/nickel transport system, permease component	E	Amino acid transport and metabolism
gene-TOL5_08870	appC	ABC transporter permease	-0.544243	3.07	0.471986	-0.290714	3.78	0.680053	4.14586	AP024708.1	BCX72687.1	ABC-type dipeptide/oligopeptide/nickel transport system, permease component	E	Amino acid transport and metabolism
gene-TOL5_08880	gsiA	glutathione ABC transporter ATPase	0.496414	4.27	0.277013	0.508646	4.76	0.222695	5.59264	AP024708.1	BCX72688.1	ABC-type microcin C transport system, duplicated ATPase component YejF	Q	Secondary metabolites biosynthesis, transport and catabolism
gene-TOL5_08890	rluB	pseudouridine synthase	0.215952	5.82	0.828567	0.729731	6.52	0.334875	6.94607	AP024708.1	BCX72689.1	Pseudouridylate synthase RsuA/RluF, specific for 16S rRNA U516, 23S rRNA U2604/U2605/U2457, and tRNA(Tyr)-35	J	Translation, ribosomal structure and biogenesis
gene-TOL5_08900	-	segregation and condensation protein B	0.558301	5.07	0.616126	1.27926	6.13	0.173091	5.43083	AP024708.1	BCX72690.1	Chromosome segregation and condensation protein ScpB	K	Transcription
gene-TOL5_08910	-	serine protease	0.623875	5.42	0.342599	1.0803	6.37	0.0786355	5.90507	AP024708.1	BCX72691.1	Chromatin segregation and condensation protein Rec8/ScpA/Scc1, kleisin family	L	Replication, recombination and repair
gene-TOL5_08920	-	hypothetical protein	-0.962827	3.35	0.283371	-0.675478	4.03	0.396532	4.05667	AP024708.1	BCX72692.1	NA	NA	NA
gene-TOL5_08930	betA_1	choline dehydrogenase	-0.272795	6.03	0.572337	-0.35437	6.44	0.392005	7.53449	AP024708.1	BCX72693.1	Choline dehydrogenase or related flavoprotein	I	Lipid transport and metabolism
gene-TOL5_08940	betB_1	betaine aldehyde dehydrogenase	-0.353566	6.43	0.423996	-0.476527	6.78	0.226551	7.73496	AP024708.1	BCX72694.1	Acyl-CoA reductase or other NAD-dependent aldehyde dehydrogenase	I	Lipid transport and metabolism
gene-TOL5_08950	betI	transcriptional repressor	0.206382	6.43	0.728281	-0.200193	6.51	0.696909	6.24125	AP024708.1	BCX72695.1	DNA-binding transcriptional regulator YbjK	K	Transcription
gene-TOL5_08960	betT_1	choline transporter	0.355015	4.93	0.501822	0.91303	5.96	0.0591913	6.40696	AP024708.1	BCX72696.1	Choline-glycine betaine transporter	M	Cell wall/membrane/envelope biogenesis
gene-TOL5_08970	-	permease	-0.626944	2.21	0.658847	-0.216456	2.64	0.869455	2.81044	AP024708.1	BCX72697.1	Sulfite exporter TauE/SafE/YfcA and related permeases, UPF0721 family	P	Inorganic ion transport and metabolism
gene-TOL5_08980	yqiK	PHB family membrane protein	0.306528	5.58	0.692084	1.97124	7.53	0.00922534	7.75845	AP024708.1	BCX72698.1	Flotillin family membrane protein YqiK, contains Band7/PHB/SPFH domain	R	General function prediction only
gene-TOL5_08990	-	hypothetical protein	1.20773	6.24	0.144477	2.16932	7.53	0.0139099	6.54978	AP024708.1	BCX72699.1	NA	NA	NA
gene-TOL5_09000	pnuC	nicotinamide riboside transporter	2.0416	4.54	0.0555055	1.98343	4.83	0.0446826	4.21102	AP024708.1	BCX72700.1	Nicotinamide riboside transporter PnuC	H	Coenzyme transport and metabolism
gene-TOL5_09010	-	hypothetical protein	0.628173	4.72	0.637137	0.588553	5.08	0.607801	3.60865	AP024708.1	BCX72701.1	NA	NA	NA
gene-TOL5_09020	pleD_2	sensor histidine kinase	0.005081	5.01	0.994419	-0.236942	5.14	0.747358	5.77952	AP024708.1	BCX72702.1	GGDEF domain, diguanylate cyclase (c-di-GMP synthetase) or its enzymatically inactive variants	T	Signal transduction mechanisms
gene-TOL5_09030	yhjE_2	MFS transporter	-0.57188	2.69	0.536844	0.138112	3.85	0.878365	4.21439	AP024708.1	BCX72703.1	Nitrate/nitrite transporter NarK	P	Inorganic ion transport and metabolism
gene-TOL5_09040	-	hypothetical protein	NA	NA	NA	NA	NA	NA	NA	AP024708.1	BCX72704.1	NA	NA	NA
gene-TOL5_09050	def_1	peptide deformylase	-0.709275	4.92	0.189341	-0.411957	5.7	0.39602	4.87277	AP024708.1	BCX72705.1	Peptide deformylase	J	Translation, ribosomal structure and biogenesis
gene-TOL5_09060	glpK	glycerol kinase	0.00997128	4.44	0.983746	-0.253431	4.68	0.545675	5.57132	AP024708.1	BCX72706.1	Glycerol kinase	C	Energy production and conversion
gene-TOL5_09070	-	hypothetical protein	2.06085	5.95	0.054023	2.6813	7.04	0.0124024	5.06165	AP024708.1	BCX72707.1	NA	NA	NA
gene-TOL5_09080	betT_2	choline transporter of high affinity	1.18819	5.87	0.0435794	1.86479	7	0.00471487	7.6497	AP024708.1	BCX72708.1	Choline-glycine betaine transporter	M	Cell wall/membrane/envelope biogenesis
gene-TOL5_09090	-	amidohydrolase	-0.0907319	4.85	0.911693	-0.275652	5.17	0.67349	5.48966	AP024708.1	BCX72709.1	5-carboxyvanillate decarboxylase LigW (lignin degradation), amidohydro domain	G	Carbohydrate transport and metabolism
gene-TOL5_09100	-	transport protein	-0.466983	2.72	0.597787	-0.472161	3.24	0.540706	3.94022	AP024708.1	BCX72710.1	Sugar phosphate permease	G	Carbohydrate transport and metabolism
gene-TOL5_09110	vanP_1	porin	-0.0872968	4.6	0.904246	-0.5027	4.7	0.357466	5.45611	AP024708.1	BCX72711.1	NA	NA	NA
gene-TOL5_09120	ycjZ	transcriptional regulator	0.362977	3.47	0.69479	0.264752	3.9	0.746479	3.93931	AP024708.1	BCX72712.1	DNA-binding transcriptional regulator, LysR family	K	Transcription
gene-TOL5_09130	-	benzoate transporter	-0.970955	3.75	0.123628	-1.12626	4.01	0.0600775	4.95353	AP024708.1	BCX72713.1	NA	NA	NA
gene-TOL5_09140	yhjE_3	MFS transporter	-1.40376	3.08	0.0294948	-0.943581	3.97	0.0817156	4.76882	AP024708.1	BCX72714.1	Predicted arabinose efflux permease AraJ, MFS family	G	Carbohydrate transport and metabolism
gene-TOL5_09150	paaZ	oxepin-CoA hydrolase and 3-oxo-5,6-dehydrosuberyl-CoA semialdehyde dehydrogenase	0.334553	5.67	0.754334	0.425026	5.94	0.632816	7.43969	AP024708.1	BCX72715.1	Acyl-CoA reductase or other NAD-dependent aldehyde dehydrogenase	I	Lipid transport and metabolism
gene-TOL5_09160	paaA	1,2-phenylacetyl-CoA epoxidase subunit A	2.58234	10.15	0.0258602	1.39748	9.12	0.137127	9.97702	AP024708.1	BCX72716.1	1,2-phenylacetyl-CoA epoxidase, catalytic subunit	Q	Secondary metabolites biosynthesis, transport and catabolism
gene-TOL5_09170	paaB	1,2-phenylacetyl-CoA epoxidase subunit B	1.36424	8.46	0.263604	0.450098	7.64	0.712985	6.97003	AP024708.1	BCX72717.1	1,2-phenylacetyl-CoA epoxidase, PaaB subunit	Q	Secondary metabolites biosynthesis, transport and catabolism
gene-TOL5_09180	paaC	phenylacetate-CoA oxygenase	0.623497	6.63	0.593642	0.416632	6.58	0.699407	6.84623	AP024708.1	BCX72718.1	1,2-phenylacetyl-CoA epoxidase, catalytic subunit	Q	Secondary metabolites biosynthesis, transport and catabolism
gene-TOL5_09190	paaD	phenylacetate-CoA oxygenase	0.241206	5.57	0.851999	-0.237615	5.42	0.836827	5.24316	AP024708.1	BCX72719.1	Metal-sulfur cluster biosynthetic enzyme, includes PaaD subunit of phenylacetate degradation complex	O	Posttranslational modification, protein turnover, chaperones
gene-TOL5_09200	paaE_1	1,2-phenylacetyl-CoA epoxidase subunit E	-0.57643	4.29	0.525535	-0.760484	4.48	0.335463	5.21624	AP024708.1	BCX72720.1	Flavodoxin/ferredoxin--NADP reductase	C	Energy production and conversion
gene-TOL5_09210	paaF_2	2,3-dehydroadipyl-CoA hydratase	-2.06977	3.87	0.0181094	-2.46394	3.92	0.00743379	4.97145	AP024708.1	BCX72721.1	Enoyl-CoA hydratase/carnithine racemase	I	Lipid transport and metabolism
gene-TOL5_09220	paaG_1	1,2-epoxyphenylacetyl-CoA isomerase	-1.17659	5.81	0.214394	-1.95186	5.47	0.0413549	6.66161	AP024708.1	BCX72722.1	Enoyl-CoA hydratase/carnithine racemase	I	Lipid transport and metabolism
gene-TOL5_09230	paaH	3-hydroxyadipyl-CoA dehydrogenase	-1.17016	4.34	0.0417425	-1.58851	4.41	0.00849471	5.96437	AP024708.1	BCX72723.1	3-hydroxyacyl-CoA dehydrogenase	I	Lipid transport and metabolism
gene-TOL5_09240	paaJ_2	3-oxoadipyl-CoA/3-oxo-5,6-dehydrosuberyl-CoA thiolase	-1.9244	3.52	0.00908162	-1.83895	4.09	0.0085504	5.26248	AP024708.1	BCX72724.1	Acetyl-CoA acetyltransferase	I	Lipid transport and metabolism
gene-TOL5_09250	paaK	phenylacetyl-CoA ligase	-0.745903	5.38	0.0867167	-0.788452	5.83	0.054053	6.69849	AP024708.1	BCX72725.1	Phenylacetate-coenzyme A ligase PaaK, adenylate-forming domain family	H	Coenzyme transport and metabolism
gene-TOL5_09260	paaX	transcriptional regulator	-0.770854	4.85	0.126832	-0.768439	5.34	0.0994937	5.68764	AP024708.1	BCX72726.1	DNA-binding transcriptional regulator PaaX (phenylacetic acid degradation)	K	Transcription
gene-TOL5_09270	paaY	hexapeptide repeat acetyltransferase	-0.526607	3.5	0.606462	-0.316553	4.21	0.737188	3.7808	AP024708.1	BCX72727.1	Carbonic anhydrase or acetyltransferase, isoleucine patch superfamily	R	General function prediction only
gene-TOL5_09280	-	hypothetical protein	0.566581	5.05	0.408241	-0.0381489	4.99	0.961665	4.52584	AP024708.1	BCX72728.1	NA	NA	NA
gene-TOL5_09290	asdA	aminotransferase	-0.595531	4.33	0.350737	-0.503987	4.8	0.380896	5.87159	AP024708.1	BCX72729.1	Aspartate/methionine/tyrosine aminotransferase	E	Amino acid transport and metabolism
gene-TOL5_09300	ybjL	transporter	-0.948792	6.7	0.208654	-1.35734	6.55	0.0626256	8.4211	AP024708.1	BCX72730.1	Uncharacterized membrane protein YbjL, putative transporter	R	General function prediction only
gene-TOL5_09310	-	hypothetical protein	NA	NA	NA	NA	NA	NA	NA	AP024708.1	BCX72731.1	NA	NA	NA
gene-TOL5_09320	-	periplasmic siderophore cleavage esterase IroE family protein	0.187104	3.8	0.800714	0.0099984	4.05	0.98829	4.39751	AP024708.1	BCX72732.1	Predicted hydrolase of the alpha/beta superfamily	R	General function prediction only
gene-TOL5_09330	fhuE_1	ferric-rhodotorulic acid outer membrane transporter	-1.07691	4.27	0.0754753	-0.624673	5.13	0.236148	6.5915	AP024708.1	BCX72733.1	Outer membrane receptor for ferric coprogen and ferric-rhodotorulic acid	P	Inorganic ion transport and metabolism
gene-TOL5_09340	pobR	p-hydroxybenzoate hydroxylase transcriptional activator	-0.323314	4.36	0.654702	-0.313942	4.88	0.614726	4.90558	AP024708.1	BCX72734.1	DNA-binding transcriptional regulator, IclR family	K	Transcription
gene-TOL5_09350	pobA	p-hydroxybenzoate hydroxylase	2.62779	3.79	0.0300765	2.24413	3.9	0.0424283	4.32776	AP024708.1	BCX72735.1	2-polyprenyl-6-methoxyphenol hydroxylase and related FAD-dependent oxidoreductases	H	Coenzyme transport and metabolism
gene-TOL5_09360	-	hypothetical protein	0.768201	4.55	0.302733	0.271088	4.56	0.71904	3.78978	AP024708.1	BCX72736.1	NA	NA	NA
gene-TOL5_09370	vanR	GntR family transcriptional regulator, vanillate catabolism transcriptional regulator	-0.0288107	5.36	0.961717	0.209489	6.1	0.647589	5.60772	AP024708.1	BCX72737.1	DNA-binding transcriptional regulator, GntR family	K	Transcription
gene-TOL5_09380	vanB	Vanillate O-demethylase oxidoreductase	1.82725	4.1	0.0960752	1.44379	4.14	0.152334	4.31653	AP024708.1	BCX72738.1	Flavodoxin/ferredoxin--NADP reductase	C	Energy production and conversion
gene-TOL5_09390	vanA_1	Vanillate O-demethylase oxygenase subunit	-0.695423	3.64	0.238488	-0.301111	4.45	0.584915	4.72948	AP024708.1	BCX72739.1	Chlorophyllide a oxygenase/letal leaf spot protein	H	Coenzyme transport and metabolism
gene-TOL5_09400	nanT_1	sialic acid transporter	-0.47337	3.03	0.502576	-0.489326	3.42	0.426559	4.18567	AP024708.1	BCX72740.1	Sugar phosphate permease	G	Carbohydrate transport and metabolism
gene-TOL5_09410	vanP_2	porin	0.782495	4.18	0.126704	0.718034	4.59	0.128304	5.01542	AP024708.1	BCX72741.1	NA	NA	NA
gene-TOL5_09420	-	hypothetical protein	-0.340553	5.3	0.649988	0.0154839	6.09	0.983898	4.42003	AP024708.1	BCX72742.1	DNA-binding transcriptional regulator, HxlR family	K	Transcription
gene-TOL5_09430	-	DsbA family protein	0.103742	5.86	0.843931	-0.0738604	6.19	0.875935	5.91026	AP024708.1	BCX72743.1	Predicted protein-disulfide isomerase, contains CxxC motif	O	Posttranslational modification, protein turnover, chaperones
gene-TOL5_09440	-	MBL fold metallo-hydrolase	0.238505	6.37	0.652216	-0.379946	6.25	0.38934	6.5709	AP024708.1	BCX72744.1	Glyoxylase or a related metal-dependent hydrolase, beta-lactamase superfamily II	R	General function prediction only
gene-TOL5_09450	hchA	heat shock protein Hsp31	-0.204219	7.43	0.685735	-1.15316	6.97	0.0159204	7.72814	AP024708.1	BCX72745.1	Protein/nucleotide deglycase, PfpI/YajL/DJ-1 family (repair of methylglyoxal-glycated proteins and nucleic acids)	V	Defense mechanisms
gene-TOL5_09460	-	hypothetical protein	-0.924011	5.42	0.0905243	-1.1604	5.67	0.0299936	4.61868	AP024708.1	BCX72746.1	NA	NA	NA
gene-TOL5_09470	-	transcriptional regulator	0.139723	2.99	0.916966	0.2111	3.51	0.852298	3.15628	AP024708.1	BCX72747.1	DNA-binding transcriptional regulator, CsgD family	K	Transcription
gene-TOL5_09480	acrB_2	multidrug efflux system protein	-1.94843	5.95	0.00371958	-1.37387	6.95	0.0168776	9.29651	AP024708.1	BCX72748.1	Multidrug efflux pump subunit AcrB	V	Defense mechanisms
gene-TOL5_09490	acrA_1	multidrug efflux system	-1.09743	3.69	0.0852263	-0.640409	4.6	0.246203	4.95783	AP024708.1	BCX72749.1	Multidrug efflux pump subunit AcrA (membrane-fusion protein)	M	Cell wall/membrane/envelope biogenesis
gene-TOL5_09500	mexG	hypothetical protein	0.0333665	3.23	0.976421	0.686958	4.37	0.402668	3.15955	AP024708.1	BCX72750.1	Uncharacterized membrane protein YphA, DoxX/SURF4 family	S	Function unknown
gene-TOL5_09510	soxR	redox-sensitive transcriptional activator SoxR	-0.777428	3.93	0.285408	0.637419	5.74	0.306299	4.4496	AP024708.1	BCX72751.1	DNA-binding transcriptional regulator, MerR family	K	Transcription
gene-TOL5_09520	bauF	siderophore-interacting protein	-0.628717	5.19	0.169673	-0.676053	5.62	0.110148	5.80093	AP024708.1	BCX72752.1	NADPH-dependent ferric siderophore reductase, contains FAD-binding and SIP domains	P	Inorganic ion transport and metabolism
gene-TOL5_09530	-	hypothetical protein	0.361952	5.93	0.618835	-0.0491321	6.03	0.950712	5.55351	AP024708.1	BCX72753.1	DNA-binding protein, AcrR family, includes nucleoid occlusion protein SlmA	K	Transcription
gene-TOL5_09540	ybtP	ABC transporter ATP-binding protein	-0.142088	3.28	0.845064	0.408656	4.26	0.462077	5.02659	AP024708.1	BCX72754.1	ABC-type multidrug and LPS transport system, ATPase and permease component MsbA	M	Cell wall/membrane/envelope biogenesis
gene-TOL5_09550	-	transporter subunit	-0.196981	2.24	0.837711	0.381174	3.11	0.600802	3.871	AP024708.1	BCX72755.1	ABC-type multidrug and LPS transport system, ATPase and permease component MsbA	M	Cell wall/membrane/envelope biogenesis
gene-TOL5_09560	fecD	ferric citrate ABC transporter permease	-0.706144	3.14	0.345561	-0.466167	3.85	0.485993	4.00047	AP024708.1	BCX72756.1	ABC-type enterochelin transport system, permease component	P	Inorganic ion transport and metabolism
gene-TOL5_09570	bauC	iron ABC transporter permease	-0.965492	2.61	0.260923	-1.63038	2.34	0.0551765	3.22771	AP024708.1	BCX72757.1	ABC-type enterochelin transport system, permease component	P	Inorganic ion transport and metabolism
gene-TOL5_09580	fhuC	iron(3+)-hydroxamate import ABC transporter ATPase	NA	NA	NA	NA	NA	NA	NA	AP024708.1	BCX72758.1	ABC-type enterochelin transport system, ATPase component	P	Inorganic ion transport and metabolism
gene-TOL5_09590	fecB	ferric citrate ABC transporter periplasmic binding protein	-0.354019	1.94	0.769306	0.57104	3.12	0.520297	3.03727	AP024708.1	BCX72759.1	ABC-type enterochelin transport system, periplasmic component	P	Inorganic ion transport and metabolism
gene-TOL5_09600	fitA	ferrichrome iron receptor precursor	-0.333271	3.8	0.476482	-0.239256	4.38	0.57278	5.70941	AP024708.1	BCX72760.1	Outer membrane receptor for monomeric catechols	P	Inorganic ion transport and metabolism
gene-TOL5_09610	-	hypothetical protein	-1.69801	4.29	0.0146896	-1.26146	5.27	0.0343124	3.98983	AP024708.1	BCX72761.1	Uncharacterized conserved protein, DUF1330 family	S	Function unknown
gene-TOL5_09620	ydhC	GntR family transcriptional regulator	-0.759497	4.93	0.191378	-0.0720554	6.22	0.906982	5.63526	AP024708.1	BCX72762.1	DNA-binding transcriptional regulator, GntR family	K	Transcription
gene-TOL5_09630	-	peptide synthetase	-3.57099	6.63	6.6313e-05	-3.58451	7.11	4.05792e-05	8.73249	AP024708.1	BCX72763.1	NA	NA	NA
gene-TOL5_09640	catD_1	alpha/beta hydrolase	-2.94153	5.09	0.000111854	-3.15391	5.37	4.05792e-05	6.96592	AP024708.1	BCX72764.1	2-succinyl-6-hydroxy-2,4-cyclohexadiene-1-carboxylate synthase MenH/undecaprenyl monophosphate-sugar esterase UshA/YqjL	H	Coenzyme transport and metabolism
gene-TOL5_09650	ntaB	flavin reductase	-2.07122	3.71	0.00137273	-2.26541	4.01	0.000932157	5.0498	AP024708.1	BCX72765.1	FMN reductase RutF, DIM6/NTAB family	C	Energy production and conversion
gene-TOL5_09660	y4vJ	monooxygenase	-1.74108	3.9	0.0016109	-2.04875	4.08	0.000830668	5.1849	AP024708.1	BCX72766.1	Flavin-dependent oxidoreductase, luciferase family (includes alkanesulfonate monooxygenase SsuD and methylene tetrahydromethanopterin reductase)	H	Coenzyme transport and metabolism
gene-TOL5_09670	betB_2	betaine aldehyde dehydrogenase	-1.43519	3.67	0.0146896	-1.10085	4.46	0.0310933	5.47588	AP024708.1	BCX72767.1	Acyl-CoA reductase or other NAD-dependent aldehyde dehydrogenase	I	Lipid transport and metabolism
gene-TOL5_09680	-	hypothetical protein	NA	NA	NA	NA	NA	NA	NA	AP024708.1	BCX72768.1	NA	NA	NA
gene-TOL5_09690	-	heterocycle metabolite transporter	-0.0622203	2.91	0.960822	-0.576038	2.94	0.542594	3.90687	AP024708.1	BCX72769.1	Purine-cytosine permease or related protein	F	Nucleotide transport and metabolism
gene-TOL5_09700	-	hypothetical protein	-0.41581	3.85	0.405612	-0.256687	4.47	0.574155	4.89044	AP024708.1	BCX72770.1	NA	NA	NA
gene-TOL5_09710	gabD_3	succinate-semialdehyde dehydrogenase I	-1.47145	5.7	0.00283418	-1.45438	6.22	0.00302824	7.53805	AP024708.1	BCX72771.1	Acyl-CoA reductase or other NAD-dependent aldehyde dehydrogenase	I	Lipid transport and metabolism
gene-TOL5_09720	pcaC_1	4-carboxymuconolactone decarboxylase	-1.02353	4.62	0.203631	-1.20474	5.11	0.104763	4.39677	AP024708.1	BCX72772.1	Uncharacterized conserved protein YurZ, alkylhydroperoxidase/carboxymuconolactone decarboxylase family	R	General function prediction only
gene-TOL5_09730	-	transcriptional regulator	-0.286979	4.93	0.568768	0.159792	5.88	0.734685	6.44926	AP024708.1	BCX72773.1	DNA-binding transcriptional regulator, MocR family, contains an aminotransferase domain	K	Transcription
gene-TOL5_09740	-	hypothetical protein	0.461323	6.64	0.514298	-0.117675	6.49	0.870378	6.40195	AP024708.1	BCX72774.1	Predicted FMN-binding regulatory protein PaiB	T	Signal transduction mechanisms
gene-TOL5_09750	-	amino acid acetyltransferase	-1.06664	3.21	0.305566	-0.874058	3.6	0.344081	3.5645	AP024708.1	BCX72775.1	Protein N-acetyltransferase, RimJ/RimL family	J	Translation, ribosomal structure and biogenesis
gene-TOL5_09760	-	cell signaling regulator	0.238153	2.69	0.7933	0.225652	3.11	0.77045	3.83273	AP024708.1	BCX72776.1	GGDEF domain, diguanylate cyclase (c-di-GMP synthetase) or its enzymatically inactive variants	T	Signal transduction mechanisms
gene-TOL5_09770	ssuA_1	aliphatic sulfonate ABC transporter periplasmic binding protein	-0.441892	4.82	0.350881	-0.110214	5.64	0.818773	5.72026	AP024708.1	BCX72777.1	ABC-type nitrate/sulfonate/bicarbonate transport system, periplasmic component	P	Inorganic ion transport and metabolism
gene-TOL5_09780	-	YggS family pyridoxal phosphate enzyme	3.8966	6.3	0.00326943	6.20734	8.96	0.000165442	7.60279	AP024708.1	BCX72778.1	Pyridoxal 5'-phosphate homeostasis protein YggS, UPF0001 family	H	Coenzyme transport and metabolism
gene-TOL5_09790	-	hypothetical protein	0.141973	3.66	0.959489	2.49673	5.12	0.137747	3.92069	AP024708.1	BCX72779.1	NA	NA	NA
gene-TOL5_09800	argD	acetylornithine delta-aminotransferase	-0.106878	4.48	0.93788	2.66546	7.08	0.0214171	7.01771	AP024708.1	BCX72780.1	Acetylornithine/succinyldiaminopimelate/putrescine aminotransferase	E	Amino acid transport and metabolism
gene-TOL5_09810	yfeJ_1	GMP synthase	0.873756	4.17	0.531237	2.79988	5.97	0.0284761	5.37165	AP024708.1	BCX72781.1	GMP synthase, glutamine amidotransferase domain/subunit	F	Nucleotide transport and metabolism
gene-TOL5_09820	-	transcriptional regulator PtsJ	-0.0707255	4.19	0.916315	0.535456	5.19	0.272674	5.4958	AP024708.1	BCX72782.1	DNA-binding transcriptional regulator, MocR family, contains an aminotransferase domain	K	Transcription
gene-TOL5_09830	-	hypothetical protein	0.272323	3.8	0.796226	0.21827	4.27	0.812216	3.77011	AP024708.1	BCX72783.1	NA	NA	NA
gene-TOL5_09840	-	hypothetical protein	0.273146	3.31	0.821239	0.107644	3.59	0.922577	3.31589	AP024708.1	BCX72784.1	Ser-tRNA(Ala) deacylase AlaX (editing enzyme)	J	Translation, ribosomal structure and biogenesis
gene-TOL5_09850	pgrR	murein peptide degradation regulator	-0.71207	3.87	0.356822	-0.579737	4.48	0.40147	4.69421	AP024708.1	BCX72785.1	DNA-binding transcriptional regulator, LysR family	K	Transcription
gene-TOL5_09860	-	ribonuclease HI	-0.242067	3	0.78401	0.801264	4.44	0.217897	4.36693	AP024708.1	BCX72786.1	Integral membrane N-acetyltransferase, HGSNAT/DUF1624 family	R	General function prediction only
gene-TOL5_09870	eefC	outer membrane channel protein	0.14041	3.84	0.821239	0.542026	4.69	0.246203	5.16272	AP024708.1	BCX72787.1	Outer membrane protein TolC	M	Cell wall/membrane/envelope biogenesis
gene-TOL5_09880	acrB_3	multidrug efflux system protein	0.580233	4	0.208472	0.674352	4.56	0.115409	6.14243	AP024708.1	BCX72788.1	Multidrug efflux pump subunit AcrB	V	Defense mechanisms
gene-TOL5_09890	acrE_1	multidrug transporter	0.477035	3.41	0.525077	0.857295	4.19	0.183261	4.4333	AP024708.1	BCX72789.1	Multidrug efflux pump subunit AcrA (membrane-fusion protein)	M	Cell wall/membrane/envelope biogenesis
gene-TOL5_09900	baeR_1	two-component regulatory system response regulator BaeR	0.541642	5.2	0.297302	0.449079	5.58	0.342031	5.3227	AP024708.1	BCX72790.1	DNA-binding response regulator, OmpR family, contains REC and winged-helix (wHTH) domain	T	Signal transduction mechanisms
gene-TOL5_09910	-	hypothetical protein	1.31378	4.29	0.330332	-0.0955514	3.55	0.957219	2.81085	AP024708.1	BCX72791.1	NA	NA	NA
gene-TOL5_09920	adeS	two-component sensor histidine kinase	-0.0673862	5.53	0.904246	-0.413253	5.68	0.321851	6.25049	AP024708.1	BCX72792.1	Sensor histidine kinase WalK	T	Signal transduction mechanisms
gene-TOL5_09930	hpa2	N-acetyltransferase	-0.206012	4.19	0.786724	-0.192284	4.67	0.762444	3.86642	AP024708.1	BCX72793.1	Ribosomal protein S18 acetylase RimI and related acetyltransferases	J	Translation, ribosomal structure and biogenesis
gene-TOL5_09940	ydcO_1	BenE family inner membrane transporter	0.478868	4.34	0.372544	0.439286	4.78	0.364733	5.12559	AP024708.1	BCX72794.1	Predicted benzoate:H symporter BenE	Q	Secondary metabolites biosynthesis, transport and catabolism
gene-TOL5_09950	-	transcriptional regulator	0.0473372	4.71	0.939044	0.683892	5.8	0.14231	6.1782	AP024708.1	BCX72795.1	DNA-binding transcriptional regulator, MocR family, contains an aminotransferase domain	K	Transcription
gene-TOL5_09960	-	hypothetical protein	-0.927852	5.93	0.0798311	-1.23918	6.04	0.0204957	6.99164	AP024708.1	BCX72796.1	Transcriptional regulator DhaR of acetoin/glycerol metabolism	K	Transcription
gene-TOL5_09970	lipA_1	lipoate synthase	-0.371269	3.65	0.584809	-0.606275	3.91	0.291518	4.33009	AP024708.1	BCX72797.1	Lipoate synthase	H	Coenzyme transport and metabolism
gene-TOL5_09980	acoA	ABC transporter substrate-binding protein	-1.20041	5.19	0.197913	-1.65832	4.94	0.0652265	6.1863	AP024708.1	BCX72798.1	TPP-dependent pyruvate or acetoin dehydrogenase subunit alpha	C	Energy production and conversion
gene-TOL5_09990	acoB	pyruvate dehydrogenase subunit beta	0.565408	6.01	0.59371	-0.129623	5.72	0.902693	6.55243	AP024708.1	BCX72799.1	Pyruvate/2-oxoglutarate/acetoin dehydrogenase complex, dehydrogenase (E1) component, beta subunit	C	Energy production and conversion
gene-TOL5_10000	acoC	dihydrolipoamide acetyltransferase component of pyruvate dehydrogenase complex	-0.92307	4.77	0.204517	-1.099	5.1	0.104486	6.46153	AP024708.1	BCX72800.1	Pyruvate/2-oxoglutarate dehydrogenase complex, dihydrolipoamide acyltransferase (E2) component	C	Energy production and conversion
gene-TOL5_10010	-	dihydrolipoamide dehydrogenase	-0.480636	4.58	0.505669	-0.446788	5.07	0.483626	5.92725	AP024708.1	BCX72801.1	Dihydrolipoamide dehydrogenase (E3) component of pyruvate/2-oxoglutarate dehydrogenase complex or glutathione oxidoreductase	C	Energy production and conversion
gene-TOL5_10020	-	oxidoreductase	-0.73934	2.92	0.372544	-0.654322	3.45	0.373749	3.45583	AP024708.1	BCX72802.1	NAD(P)-dependent dehydrogenase, short-chain alcohol dehydrogenase family	I	Lipid transport and metabolism
gene-TOL5_10030	-	alcohol dehydrogenase	-0.434601	4.99	0.317262	-0.241169	5.67	0.554171	5.93457	AP024708.1	BCX72803.1	Threonine dehydrogenase or related Zn-dependent dehydrogenase	E	Amino acid transport and metabolism
gene-TOL5_10040	-	hypothetical protein	-0.987613	3.16	0.307156	-0.822427	3.79	0.34307	3.23245	AP024708.1	BCX72804.1	NA	NA	NA
gene-TOL5_10050	-	hypothetical protein	0.708588	4.46	0.282506	-0.0627794	4.18	0.933283	4.96805	AP024708.1	BCX72805.1	Outer membrane receptor for ferrienterochelin and colicins	P	Inorganic ion transport and metabolism
gene-TOL5_10060	-	membrane protein	0.416215	4.95	0.420774	0.250099	5.27	0.600802	5.20643	AP024708.1	BCX72806.1	Amino acid export permease, drug/metabolite transporter (DMT) superfamily	E	Amino acid transport and metabolism
gene-TOL5_10070	dmlR_1	transcriptional activator of dmlA	-0.702729	4.46	0.150393	-0.293096	5.35	0.509076	5.47399	AP024708.1	BCX72807.1	DNA-binding transcriptional regulator, LysR family	K	Transcription
gene-TOL5_10080	dmlA	D-malate oxidase	1.10662	9.47	0.193676	-0.148072	8.5	0.869455	9.71363	AP024708.1	BCX72808.1	Isocitrate/isopropylmalate dehydrogenase	C	Energy production and conversion
gene-TOL5_10090	yeaV	transporter	0.467211	7.48	0.595665	-0.307484	7.05	0.708148	8.61168	AP024708.1	BCX72809.1	Choline-glycine betaine transporter	M	Cell wall/membrane/envelope biogenesis
gene-TOL5_10100	aes	acetyl esterase	-0.136359	5.35	0.813345	-0.165256	5.83	0.732312	6.00209	AP024708.1	BCX72810.1	Acetyl esterase/lipase	I	Lipid transport and metabolism
gene-TOL5_10110	yeaW	dioxygenase alpha subunit	-0.62286	5.11	0.236298	-0.721343	5.5	0.139578	6.12396	AP024708.1	BCX72811.1	Phenylpropionate dioxygenase or related ring-hydroxylating dioxygenase, large terminal subunit	P	Inorganic ion transport and metabolism
gene-TOL5_10120	gabD_4	succinate-semialdehyde dehydrogenase I	-0.471173	3.89	0.514298	0.000153737	4.88	0.999955	5.51134	AP024708.1	BCX72812.1	Acyl-CoA reductase or other NAD-dependent aldehyde dehydrogenase	I	Lipid transport and metabolism
gene-TOL5_10130	yeaX_2	putative dioxygenase beta subunit	-0.758371	3.69	0.278314	-0.542795	4.36	0.390064	4.57284	AP024708.1	BCX72813.1	Flavodoxin/ferredoxin--NADP reductase	C	Energy production and conversion
gene-TOL5_10140	-	hypothetical protein	NA	NA	NA	NA	NA	NA	NA	AP024708.1	BCX72814.1	NA	NA	NA
gene-TOL5_10150	-	hypothetical protein	0.657766	3.13	0.565358	0.841215	3.71	0.383187	3.85348	AP024708.1	BCX72815.1	AraC-type DNA-binding domain and AraC-containing proteins	K	Transcription
gene-TOL5_10160	fimF	adhesin	0.0568496	5.55	0.937055	0.995017	6.99	0.0693825	5.78688	AP024708.1	BCX72816.1	Pilin (type 1 fimbrial protein)	N	Cell motility
gene-TOL5_10170	sfmH_1	fimbrial-like adhesin protein	-0.676987	4.52	0.297058	0.024839	5.59	0.972989	5.66543	AP024708.1	BCX72817.1	Pilin (type 1 fimbrial protein)	N	Cell motility
gene-TOL5_10180	fimD_1	outer membrane usher protein FimD	-0.253213	3.71	0.60192	0.0404341	4.47	0.936739	5.88527	AP024708.1	BCX72818.1	Outer membrane usher protein FimD/PapC	N	Cell motility
gene-TOL5_10190	sfmC_1	periplasmic pilus chaperone	0.463108	4.24	0.652216	-0.0098179	4.21	0.992703	4.17738	AP024708.1	BCX72819.1	P pilus assembly protein, chaperone PapD	W	Extracellular structures
gene-TOL5_10200	-	hypothetical protein	0.0477224	4.81	0.960822	-0.0920034	5.13	0.907586	4.46347	AP024708.1	BCX72820.1	Pilin (type 1 fimbrial protein)	N	Cell motility
gene-TOL5_10210	-	IS602 transposase	-0.357238	4.07	0.591713	0.0383144	4.97	0.957219	4.54326	AP024708.1	BCX72821.1	Transposase InsO of transposable element IS3, Rve (retroviral integrase) family	X	Mobilome: prophages, transposons
gene-TOL5_10220	-	transposase	-0.446801	5.01	0.491951	-0.559284	5.37	0.321158	4.12017	AP024708.1	BCX72822.1	Transposase InsE and inactivated derivatives	X	Mobilome: prophages, transposons
gene-TOL5_10230	-	AraC family transcriptional regulator	0.217629	3.51	0.829311	0.906294	4.69	0.226751	4.53691	AP024708.1	BCX72823.1	AraC-type DNA-binding domain and AraC-containing proteins	K	Transcription
gene-TOL5_10240	aufE	fimbrial protein	-0.075046	6.54	0.890098	0.0369604	7.13	0.944757	6.40785	AP024708.1	BCX72824.1	Pilin (type 1 fimbrial protein)	N	Cell motility
gene-TOL5_10250	sfmH_2	fimbrial-like adhesin protein	0.569074	5.73	0.312101	1.02877	6.65	0.0562409	6.68595	AP024708.1	BCX72825.1	Pilin (type 1 fimbrial protein)	N	Cell motility
gene-TOL5_10260	sfmH_3	fimbrial-like adhesin protein	-0.108476	6.51	0.837054	-0.206948	6.92	0.620258	7.21639	AP024708.1	BCX72826.1	Pilin (type 1 fimbrial protein)	N	Cell motility
gene-TOL5_10270	fimD_2	outer membrane usher protein FimD	-0.162065	5.94	0.749389	0.00111787	6.57	0.99834	8.04125	AP024708.1	BCX72827.1	Outer membrane usher protein FimD/PapC	N	Cell motility
gene-TOL5_10280	sfmC_2	periplasmic pilus chaperone	0.648673	3.47	0.564231	1.3929	4.67	0.135696	3.93621	AP024708.1	BCX72828.1	P pilus assembly protein, chaperone PapD	W	Extracellular structures
gene-TOL5_10290	-	hypothetical protein	-0.899328	4.35	0.297302	-0.768028	4.88	0.321851	4.30218	AP024708.1	BCX72829.1	Pilin (type 1 fimbrial protein)	N	Cell motility
gene-TOL5_10300	fimA	major type 1 subunit fimbrin	-1.26315	5.79	0.0977121	-1.40337	6.03	0.0544409	6.14232	AP024708.1	BCX72830.1	Pilin (type 1 fimbrial protein)	N	Cell motility
gene-TOL5_10310	-	hypothetical protein	0.999414	2.41	0.59371	2.28122	3.95	0.114917	3.24438	AP024708.1	BCX72831.1	Metallopeptidase MepK/YcbK, cleaves mDAP crosslinks in peptidoglycan, peptidase M15/DUF882 family	M	Cell wall/membrane/envelope biogenesis
gene-TOL5_10320	-	hypothetical protein	NA	NA	NA	NA	NA	NA	NA	AP024708.1	BCX72832.1	Fe2 or Zn2 uptake regulation protein Fur/Zur	P	Inorganic ion transport and metabolism
gene-TOL5_10330	-	hypothetical protein	0.839185	3.65	0.330332	0.534408	3.81	0.502573	4.34352	AP024708.1	BCX72833.1	Zinc metallochaperone YeiR/ZagA and related GTPases, G3E family	R	General function prediction only
gene-TOL5_10340	fhuE_2	ferric-rhodotorulic acid outer membrane transporter	0.105646	4.46	0.853587	0.0380371	4.86	0.947226	6.19954	AP024708.1	BCX72834.1	Outer membrane receptor for ferric coprogen and ferric-rhodotorulic acid	P	Inorganic ion transport and metabolism
gene-TOL5_10350	-	2,4-dienoyl-CoA reductase	-0.260899	6.42	0.60192	-0.543725	6.6	0.203006	7.39961	AP024708.1	BCX72835.1	NADH:flavin reductase, Old Yellow Enzyme (OYE) family	C	Energy production and conversion
gene-TOL5_10360	lysl	membrane protein	-0.226231	4.45	0.641384	0.0391529	5.2	0.937846	5.37377	AP024708.1	BCX72836.1	Uncharacterized conserved protein, related to short-chain dehydrogenases	S	Function unknown
gene-TOL5_10370	-	type 1 glutamine amidotransferase domain-containing protein	-0.466114	5.58	0.330707	-0.573656	5.95	0.190738	6.06296	AP024708.1	BCX72837.1	Protein/nucleotide deglycase, PfpI/YajL/DJ-1 family (repair of methylglyoxal-glycated proteins and nucleic acids)	V	Defense mechanisms
gene-TOL5_10380	cueR	MerR family transcriptional regulator	-0.216482	6.26	0.779898	-0.349578	6.55	0.572586	5.71855	AP024708.1	BCX72838.1	DNA-binding transcriptional regulator, MerR family	K	Transcription
gene-TOL5_10390	mphX	phenol degradation protein	-0.460269	5.01	0.472241	-0.951332	5.02	0.100309	5.5345	AP024708.1	BCX72839.1	Sphingosine uptake channel SphA-related outer membrane channel	M	Cell wall/membrane/envelope biogenesis
gene-TOL5_10400	catA_2	catechol 1,2-dioxygenase	-0.611021	4.07	0.408704	-0.363792	4.76	0.590833	4.89129	AP024708.1	BCX72840.1	Protocatechuate 3,4-dioxygenase beta subunit	Q	Secondary metabolites biosynthesis, transport and catabolism
gene-TOL5_10410	mphP	phenol hydroxylase P5 protein	-0.181306	4.29	0.800714	0.137591	5.11	0.82448	5.23872	AP024708.1	BCX72841.1	Na+transporting NADH:ubiquinone oxidoreductase, subunit NqrF	C	Energy production and conversion
gene-TOL5_10420	mphO	phenol hydroxylase	-0.085565	3.71	0.940897	0.145783	4.44	0.881493	3.2183	AP024708.1	BCX72842.1	NA	NA	NA
gene-TOL5_10430	mphN	phenol 2-monooxygenase	1.10152	4.97	0.168091	0.493275	4.87	0.505485	5.89239	AP024708.1	BCX72843.1	Heavy metal-bindng TRASH/YHS domain, predicted Cu/Ag/Zn metallochaperone	P	Inorganic ion transport and metabolism
gene-TOL5_10440	mphM	monooxygenase	0.686004	5.01	0.642468	0.504056	5.14	0.709818	3.83185	AP024708.1	BCX72844.1	NA	NA	NA
gene-TOL5_10450	mphL	phenol hydroxylase P1 protein	1.60961	6.11	0.0987313	1.05929	5.8	0.229399	6.29663	AP024708.1	BCX72845.1	NA	NA	NA
gene-TOL5_10460	mphK	phenol 2-monooxygenase	2.39925	6.49	0.136709	1.88697	5.83	0.205433	4.92629	AP024708.1	BCX72846.1	NA	NA	NA
gene-TOL5_10470	mphR	sigma-54-dependent Fis family transcriptional regulator	0.150054	2.58	0.860514	0.141202	3.06	0.852077	3.92379	AP024708.1	BCX72847.1	RocR-type transcriptional regulator, contains PAS, AAA-type ATPase, and DNA-binding Fis domains	K	Transcription
gene-TOL5_10480	catD_2	3-oxoadipate enol-lactonase	-0.817486	4.66	0.172122	-0.699836	5.31	0.196456	5.30759	AP024708.1	BCX72848.1	2-succinyl-6-hydroxy-2,4-cyclohexadiene-1-carboxylate synthase MenH/undecaprenyl monophosphate-sugar esterase UshA/YqjL	H	Coenzyme transport and metabolism
gene-TOL5_10490	catF	Beta-ketoadipyl-CoA thiolase	-0.915922	4.46	0.093078	-0.839759	4.99	0.0912521	5.71264	AP024708.1	BCX72849.1	Acetyl-CoA acetyltransferase	I	Lipid transport and metabolism
gene-TOL5_10500	catJ	3-oxoadipate CoA-transferase subunit B	-0.157681	4.87	0.821805	-0.44268	5.05	0.40885	4.90569	AP024708.1	BCX72850.1	Acyl-CoA:acetate/3-ketoacid CoA transferase, beta subunit	I	Lipid transport and metabolism
gene-TOL5_10510	catI	3-oxoadipate CoA-transferase subunit A	-0.0347024	4.29	0.962945	0.0483202	4.82	0.943648	4.4764	AP024708.1	BCX72851.1	Acyl CoA:acetate/3-ketoacid CoA transferase, alpha subunit	I	Lipid transport and metabolism
gene-TOL5_10520	catA_3	catechol 1,2-dioxygenase	-1.58812	4.39	0.0146896	-1.59159	4.88	0.0110037	5.57023	AP024708.1	BCX72852.1	Protocatechuate 3,4-dioxygenase beta subunit	Q	Secondary metabolites biosynthesis, transport and catabolism
gene-TOL5_10530	catC	muconolactone Delta-isomerase	NA	NA	NA	NA	NA	NA	NA	AP024708.1	BCX72853.1	Muconolactone delta-isomerase	Q	Secondary metabolites biosynthesis, transport and catabolism
gene-TOL5_10540	catB	Muconate cycloisomerase 1	-0.845852	4.69	0.0774663	-0.463355	5.55	0.265379	5.81206	AP024708.1	BCX72854.1	L-alanine-DL-glutamate epimerase or related enzyme of enolase superfamily	M	Cell wall/membrane/envelope biogenesis
gene-TOL5_10550	catM_1	HTH-type transcriptional regulator CatM	1.151	7.39	0.0190608	0.901515	7.64	0.0393207	7.57309	AP024708.1	BCX72855.1	DNA-binding transcriptional regulator, LysR family	K	Transcription
gene-TOL5_10560	-	hypothetical protein	-0.0944976	6.28	0.915698	0.425346	7.31	0.519927	4.94991	AP024708.1	BCX72856.1	NA	NA	NA
gene-TOL5_10570	yhbO_1	general stress protein	0.935442	9.65	0.0982968	-0.0420678	9.17	0.949154	9.02159	AP024708.1	BCX72857.1	Protein/nucleotide deglycase, PfpI/YajL/DJ-1 family (repair of methylglyoxal-glycated proteins and nucleic acids)	V	Defense mechanisms
gene-TOL5_10580	-	hypothetical protein	NA	NA	NA	NA	NA	NA	NA	AP024708.1	BCX72858.1	NA	NA	NA
gene-TOL5_10590	chrA1	chromate transporter	-0.273654	3.53	0.821239	-0.558044	3.44	0.559525	3.34472	AP024708.1	BCX72859.1	Chromate transport protein ChrA	P	Inorganic ion transport and metabolism
gene-TOL5_10600	-	chromate transporter	0.0858416	3.5	0.933971	0.0236504	3.92	0.978647	3.44127	AP024708.1	BCX72860.1	Chromate transport protein ChrA	P	Inorganic ion transport and metabolism
gene-TOL5_10610	xapR_1	transcriptional activator of xapAB	1.49818	4.67	0.0555055	1.58577	5.2	0.0311347	4.98375	AP024708.1	BCX72861.1	DNA-binding transcriptional regulator, LysR family	K	Transcription
gene-TOL5_10620	pepO	peptidase M13	0.588609	5.6	0.340585	0.690186	6.22	0.216844	7.28667	AP024708.1	BCX72862.1	Endopeptidase PepO, M13 family	O	Posttranslational modification, protein turnover, chaperones
gene-TOL5_10630	-	hypothetical protein	-0.249684	2.79	0.812782	-0.219598	3.12	0.805468	3.51173	AP024708.1	BCX72863.1	NA	NA	NA
gene-TOL5_10640	-	hypothetical protein	0.752529	6.35	0.189341	0.421126	6.58	0.42132	6.34479	AP024708.1	BCX72864.1	NA	NA	NA
gene-TOL5_10650	-	damage-inducible protein DinB	0.53254	4.47	0.456343	0.408441	4.84	0.530399	4.07193	AP024708.1	BCX72865.1	Bacillithiol/mycothiol S-transferase BstA/DinB, DinB/YfiT family (unrelated to E. coli DinB)	Q	Secondary metabolites biosynthesis, transport and catabolism
gene-TOL5_10660	-	hypothetical protein	-0.693837	2.79	0.532751	-0.507838	3.36	0.605349	3.2972	AP024708.1	BCX72866.1	NA	NA	NA
gene-TOL5_10670	-	hypothetical protein	-1.1332	2.43	0.491951	-1.13019	3.45	0.420909	2.35358	AP024708.1	BCX72867.1	NA	NA	NA
gene-TOL5_10680	-	hypothetical protein	-0.656796	6.69	0.25614	-1.32315	6.53	0.0255406	5.37705	AP024708.1	BCX72868.1	VapC family ribonuclease, toxin component of the VapBC toxin-antitoxin module, contains PIN domain	V	Defense mechanisms
gene-TOL5_10690	gatB	aspartyl/glutamyl-tRNA(Asn/Gln) amidotransferase subunit B	0.198568	5.37	0.689714	0.165017	5.83	0.703318	6.52451	AP024708.1	BCX72869.1	Asp-tRNAAsn/Glu-tRNAGln amidotransferase B subunit	J	Translation, ribosomal structure and biogenesis
gene-TOL5_10700	gatA_1	glutamyl-tRNA(Gln) amidotransferase subunit A	-0.156705	5.31	0.767291	0.330562	6.28	0.422497	6.77333	AP024708.1	BCX72870.1	Asp-tRNAAsn/Glu-tRNAGln amidotransferase A subunit or related amidase	J	Translation, ribosomal structure and biogenesis
gene-TOL5_10710	gatC	aspartyl/glutamyl-tRNA(Asn/Gln) amidotransferase subunit C	0.0830757	5.11	0.939534	0.548452	6.03	0.502573	4.48929	AP024708.1	BCX72871.1	Asp-tRNAAsn/Glu-tRNAGln amidotransferase C subunit	J	Translation, ribosomal structure and biogenesis
gene-TOL5_10720	mreB	cell wall structural complex MreBCD actin-like component MreB	0.0119757	6.73	0.985859	0.948486	8.07	0.0985249	7.89219	AP024708.1	BCX72872.1	Cell shape-determining ATPase MreB, actin-like superfamily	D	Cell cycle control, cell division, chromosome partitioning
gene-TOL5_10730	mreC	cell shape-determining protein MreC	-0.355915	7.22	0.429857	-0.225553	7.85	0.587119	7.84356	AP024708.1	BCX72873.1	Cell shape-determining protein MreC	D	Cell cycle control, cell division, chromosome partitioning
gene-TOL5_10740	-	hypothetical protein	-0.320677	6.82	0.512296	-0.305205	7.3	0.479614	6.60526	AP024708.1	BCX72874.1	Cell shape-determining protein MreD	M	Cell wall/membrane/envelope biogenesis
gene-TOL5_10750	yhdE	septum formation inhibitor	-0.122034	4.19	0.924294	0.12792	4.93	0.906982	4.2573	AP024708.1	BCX72875.1	7-methyl-GTP pyrophosphatase and related NTP pyrophosphatases, Maf/HAM1 superfamily	Q	Secondary metabolites biosynthesis, transport and catabolism
gene-TOL5_10760	rng	ribonuclease G	0.0573258	4.98	0.908631	0.056936	5.47	0.897156	6.16106	AP024708.1	BCX72876.1	Ribonuclease G or E	J	Translation, ribosomal structure and biogenesis
gene-TOL5_10770	-	hypothetical protein	-0.926193	10.9	0.204926	-1.67153	10.57	0.0255406	9.36013	AP024708.1	BCX72877.1	NA	NA	NA
gene-TOL5_10780	-	O-acetyltransferase	-0.872227	6.64	0.0627966	-1.18364	6.82	0.0141096	8.11833	AP024708.1	BCX72878.1	Uncharacterized conserved protein, contains a NRPS condensation (elongation) domain	R	General function prediction only
gene-TOL5_10790	cysH	phosphoadenosine phosphosulfate reductase	0.879876	5.81	0.142321	1.07402	6.51	0.0593579	5.99475	AP024708.1	BCX72879.1	Phosphoadenylyl sulfate (PAPS) reductase/FAD synthetase or related enzyme	E	Amino acid transport and metabolism
gene-TOL5_10800	-	hypothetical protein	1.57202	3.36	0.228019	1.5817	3.88	0.185126	3.65058	AP024708.1	BCX72880.1	Tetratricopeptide (TPR) repeat	R	General function prediction only
gene-TOL5_10810	thrH	phosphoserine phosphatase	0.462244	6.52	0.286189	0.215337	6.76	0.600648	6.29658	AP024708.1	BCX72881.1	Phosphoserine phosphatase	E	Amino acid transport and metabolism
gene-TOL5_10820	-	hypothetical protein	NA	NA	NA	NA	NA	NA	NA	AP024708.1	BCX72882.1	NA	NA	NA
gene-TOL5_10830	-	hypothetical protein	NA	NA	NA	NA	NA	NA	NA	AP024708.1	BCX72883.1	NA	NA	NA
gene-TOL5_10840	-	MFS transporter	0.138506	3.97	0.854783	-0.334352	3.97	0.585218	4.73136	AP024708.1	BCX72884.1	Predicted arabinose efflux permease AraJ, MFS family	G	Carbohydrate transport and metabolism
gene-TOL5_10850	tesA	acyl-CoA thioesterase I	0.185707	8	0.69479	-0.505584	7.82	0.186339	7.52653	AP024708.1	BCX72885.1	Lysophospholipase L1 or related esterase. Includes spore coat protein LipC/YcsK	D	Cell cycle control, cell division, chromosome partitioning
gene-TOL5_10860	ybbA	ABC transporter ATPase	0.988899	6.53	0.0978903	0.766434	6.82	0.158685	6.54753	AP024708.1	BCX72886.1	Predicted ABC-type transport system involved in lysophospholipase L1 biosynthesis, ATPase component	Q	Secondary metabolites biosynthesis, transport and catabolism
gene-TOL5_10870	-	ABC transporter permease	0.219178	4.28	0.713147	0.509	5.08	0.280438	6.3896	AP024708.1	BCX72887.1	Predicted ABC-type transport system involved in lysophospholipase L1 biosynthesis, permease component	Q	Secondary metabolites biosynthesis, transport and catabolism
gene-TOL5_10880	aarA	rhomboid family intramembrane serine protease	0.41512	6.18	0.327439	-0.0227164	6.25	0.963316	6.29588	AP024708.1	BCX72888.1	Membrane-associated serine protease, rhomboid family	O	Posttranslational modification, protein turnover, chaperones
gene-TOL5_10890	mtgA	monofunctional biosynthetic peptidoglycan transglycosylase	0.184996	4.61	0.810051	-0.288619	4.68	0.646949	4.58575	AP024708.1	BCX72889.1	Penicillin-binding protein 1B/1F, peptidoglycan transglycosylase/transpeptidase	M	Cell wall/membrane/envelope biogenesis
gene-TOL5_10900	ppk_1	polyphosphate kinase	-1.61422	5.8	0.00145861	-1.87512	6.04	0.000830668	8.18891	AP024708.1	BCX72890.1	Polyphosphate kinase	P	Inorganic ion transport and metabolism
gene-TOL5_10910	tetA	tetracycline resistance structural protein TetA	0.555952	4.58	0.285408	0.816889	5.32	0.0907065	5.46693	AP024708.1	BCX72891.1	Predicted arabinose efflux permease AraJ, MFS family	G	Carbohydrate transport and metabolism
gene-TOL5_10920	oxyR_1	oxidative and nitrosative stress transcriptional regulator	-0.146213	6.78	0.835998	0.416575	7.85	0.435859	7.64576	AP024708.1	BCX72892.1	DNA-binding transcriptional regulator, LysR family	K	Transcription
gene-TOL5_10930	-	alpha/beta hydrolase	0.850778	6.95	0.126419	0.956519	7.58	0.0696965	7.43154	AP024708.1	BCX72893.1	2-succinyl-6-hydroxy-2,4-cyclohexadiene-1-carboxylate synthase MenH/undecaprenyl monophosphate-sugar esterase UshA/YqjL	H	Coenzyme transport and metabolism
gene-TOL5_10940	norW	NADH:flavorubredoxin oxidoreductase	-0.254661	6.68	0.679884	-0.627411	6.86	0.208704	7.63801	AP024708.1	BCX72894.1	NAD(P)H-nitrite reductase, large subunit	C	Energy production and conversion
gene-TOL5_10950	rubA	Rubredoxin	NA	NA	NA	NA	NA	NA	NA	AP024708.1	BCX72895.1	Rubredoxin	P	Inorganic ion transport and metabolism
gene-TOL5_10960	apt	adenine phosphoribosyltransferase	0.386907	7.87	0.438048	1.22033	9.19	0.0175553	7.92829	AP024708.1	BCX72896.1	Adenine/guanine phosphoribosyltransferase or related PRPP-binding protein	F	Nucleotide transport and metabolism
gene-TOL5_10970	-	esterase	-0.490197	2.49	0.782215	-0.168998	3.68	0.914288	3.16401	AP024708.1	BCX72897.1	Predicted esterase YcpF, UPF0227 family	R	General function prediction only
gene-TOL5_10980	-	ATPase	0.0746254	6.16	0.936516	-0.711324	5.83	0.306299	5.48481	AP024708.1	BCX72898.1	Chalcone/flavanone-binding protein YndB, AHSA1/START/SRPBCC domain	I	Lipid transport and metabolism
gene-TOL5_10990	-	hypothetical protein	0.145147	5.11	0.821239	-0.561102	4.89	0.255215	5.13977	AP024708.1	BCX72899.1	NA	NA	NA
gene-TOL5_11000	lysS	lysine tRNA synthetase	0.362131	5.04	0.69785	1.78065	6.83	0.0302734	7.03327	AP024708.1	BCX72900.1	Lysyl-tRNA synthetase, class II	J	Translation, ribosomal structure and biogenesis
gene-TOL5_11010	trpS	tryptophanyl-tRNA synthetase	0.655074	5.34	0.231177	0.781835	5.89	0.125187	5.93823	AP024708.1	BCX72901.1	Tryptophanyl-tRNA synthetase	J	Translation, ribosomal structure and biogenesis
gene-TOL5_11020	yedI	inner membrane protein	0.333464	6.97	0.527849	-0.215355	6.88	0.662891	7.27397	AP024708.1	BCX72902.1	Membrane protein MutK/YedI, may be involved in DNA repair	L	Replication, recombination and repair
gene-TOL5_11030	ypfJ	neutral zinc metallopeptidase	0.28759	5.21	0.597399	0.106102	5.55	0.841304	5.60417	AP024708.1	BCX72903.1	Predicted metalloprotease	R	General function prediction only
gene-TOL5_11040	nhx7	sodium:proton antiporter	-0.523146	6.1	0.269735	-1.11363	6.03	0.0223359	7.40441	AP024708.1	BCX72904.1	NhaP-type Naﱿ or Kﱿ antiporter	P	Inorganic ion transport and metabolism
gene-TOL5_11050	lip1	lipase	0.340629	5.91	0.72958	0.736608	6.89	0.34415	6.76208	AP024708.1	BCX72905.1	2-succinyl-6-hydroxy-2,4-cyclohexadiene-1-carboxylate synthase MenH/undecaprenyl monophosphate-sugar esterase UshA/YqjL	H	Coenzyme transport and metabolism
gene-TOL5_11060	atl1	methyltransferase	-0.0542089	6.29	0.93981	-0.538959	6.31	0.31677	5.22199	AP024708.1	BCX72906.1	Alkylated DNA nucleotide flippase Atl1, participates in nucleotide excision repair, Ada-like DNA-binding domain	K	Transcription
gene-TOL5_11070	uspA1	universal stress protein	-1.26028	7.49	0.019132	-1.93524	7.27	0.00214158	7.34711	AP024708.1	BCX72907.1	Nucleotide-binding universal stress protein, UspA family	T	Signal transduction mechanisms
gene-TOL5_11080	paaG_2	1,2-epoxyphenylacetyl-CoA isomerase	-0.361232	6.93	0.601131	-0.613622	7.04	0.294319	7.31686	AP024708.1	BCX72908.1	Enoyl-CoA hydratase/carnithine racemase	I	Lipid transport and metabolism
gene-TOL5_11090	-	hypothetical protein	-0.188233	4.32	0.803678	-0.274549	4.64	0.66009	4.65589	AP024708.1	BCX72909.1	NA	NA	NA
gene-TOL5_11100	hpd	4-hydroxyphenylpyruvate dioxygenase	-0.0696425	8.33	0.900925	-0.347838	8.57	0.40738	9.03706	AP024708.1	BCX72910.1	4-hydroxyphenylpyruvate dioxygenase and related hemolysins	E	Amino acid transport and metabolism
gene-TOL5_11110	iclR	Transcriptional repressor IclR	0.954986	4.13	0.133087	1.41187	5.08	0.0244391	4.54147	AP024708.1	BCX72911.1	DNA-binding transcriptional regulator, IclR family	K	Transcription
gene-TOL5_11120	scoB_1	3-oxoacid CoA-transferase subunit B [EC:2.8.3.5]	-0.336899	4.36	0.595564	-0.402077	4.78	0.456051	4.48104	AP024708.1	BCX72912.1	Acyl-CoA:acetate/3-ketoacid CoA transferase, beta subunit	I	Lipid transport and metabolism
gene-TOL5_11130	scoA_1	3-oxoacid CoA-transferase subunit A [EC:2.8.3.5]	-1.39514	3.81	0.0872164	-0.909292	4.58	0.20202	4.58223	AP024708.1	BCX72913.1	Acyl CoA:acetate/3-ketoacid CoA transferase, alpha subunit	I	Lipid transport and metabolism
gene-TOL5_11140	-	glyoxalase	NA	NA	NA	NA	NA	NA	NA	AP024708.1	BCX72914.1	Glyoxalase, catechol 2,3-dioxygenase or related enzyme, vicinal oxygen chelate (VOC) family	Q	Secondary metabolites biosynthesis, transport and catabolism
gene-TOL5_11150	maiA	putative maleylacetoacetate isomerase	0.968624	3.63	0.389305	0.938136	4.03	0.348056	3.57992	AP024708.1	BCX72915.1	Glutathione S-transferase or stringent starvation protein SspA	O	Posttranslational modification, protein turnover, chaperones
gene-TOL5_11160	fahA	Fumarylacetoacetase	-0.0911762	6.92	0.863895	-0.54853	6.94	0.189526	7.86936	AP024708.1	BCX72916.1	Oxaloacetate decarboxylase and tautomerase, fumarylacetoacetate (FAA) hydrolase family	C	Energy production and conversion
gene-TOL5_11170	aroP_1	phenylalanine transporter	0.203881	7.48	0.711607	-0.223273	7.55	0.631829	8.44175	AP024708.1	BCX72917.1	L-asparagine transporter or related permease	E	Amino acid transport and metabolism
gene-TOL5_11180	catB2	chloramphenicol acetyltransferase CAT	0.413788	3.48	0.69763	0.712299	4.09	0.391346	3.63224	AP024708.1	BCX72918.1	O-acetyltransferase, isoleucine patch superfamily, LacA/YvoF/WbbJ family	R	General function prediction only
gene-TOL5_11190	-	S-adenosyl-L-methionine-dependent methyltransferase	0.368905	6.02	0.511814	0.786155	6.93	0.115504	6.63659	AP024708.1	BCX72919.1	O-Methyltransferase involved in polyketide biosynthesis	Q	Secondary metabolites biosynthesis, transport and catabolism
gene-TOL5_11200	greA	transcript cleavage factor	0.410569	4.09	0.779898	1.60002	6.01	0.146909	4.76825	AP024708.1	BCX72920.1	Transcription elongation factor, GreA/GreB family	K	Transcription
gene-TOL5_11210	carB	carbamoyl-phosphate synthase large subunit	0.956439	7.71	0.0892537	0.248389	7.5	0.640972	9.61801	AP024708.1	BCX72921.1	Carbamoylphosphate synthase large subunit	E	Amino acid transport and metabolism
gene-TOL5_11220	carA	carbamoyl phosphate synthetase small subunit	-0.0416843	6.29	0.961402	0.415382	7.26	0.504028	7.47511	AP024708.1	BCX72922.1	Carbamoylphosphate synthase small subunit	E	Amino acid transport and metabolism
gene-TOL5_11230	-	hypothetical protein	1.6317	7.13	0.0168998	0.861518	6.84	0.13195	6.15494	AP024708.1	BCX72923.1	NA	NA	NA
gene-TOL5_11240	-	hypothetical protein	0.897565	3.36	0.482884	2.01699	4.9	0.0648665	3.88752	AP024708.1	BCX72924.1	NA	NA	NA
gene-TOL5_11250	yhbY	RNA binding protein associated with pre-50S ribosomal subunits	0.500412	5.29	0.518367	0.977566	6.14	0.145326	4.55008	AP024708.1	BCX72925.1	RNA-binding protein YhbY	J	Translation, ribosomal structure and biogenesis
gene-TOL5_11260	rlmE	23S rRNA U2552 2'-O-ribose methyltransferase	-0.257584	8.99	0.70287	0.135077	9.83	0.82448	9.30735	AP024708.1	BCX72926.1	23S rRNA U2552 or 16S rRNA-U1369 or eukaryotic tRNA-C32/G34 (ribose-2'-O)-methylase RlmE/FtsJ/TRM7	J	Translation, ribosomal structure and biogenesis
gene-TOL5_11270	ftsH	ATP-dependent zinc-metallo protease	-0.617608	9.98	0.303901	-0.571894	10.52	0.294125	11.7605	AP024708.1	BCX72927.1	ATP-dependent Zn proteases	O	Posttranslational modification, protein turnover, chaperones
gene-TOL5_11280	folP	7,8-dihydropteroate synthase	0.273957	6.36	0.587591	-0.162752	6.39	0.730342	6.58648	AP024708.1	BCX72928.1	Dihydropteroate synthase	H	Coenzyme transport and metabolism
gene-TOL5_11290	-	hypothetical protein	-0.885126	3.66	0.369711	-0.360924	4.72	0.696909	3.43045	AP024708.1	BCX72929.1	NA	NA	NA
gene-TOL5_11300	-	hypothetical protein	NA	NA	NA	NA	NA	NA	NA	AP024708.1	BCX72930.1	NA	NA	NA
gene-TOL5_11310	nadE2	NAD+ synthase	0.0260724	5.1	0.974115	0.552562	6.06	0.345762	6.72257	AP024708.1	BCX72931.1	NH3-dependent NAD synthetase	H	Coenzyme transport and metabolism
gene-TOL5_11320	-	hypothetical protein	1.14671	4.62	0.23336	0.937936	4.89	0.286628	4.09183	AP024708.1	BCX72932.1	NA	NA	NA
gene-TOL5_11330	-	hydrolase	0.165102	3.77	0.884994	0.756762	4.87	0.370749	4.4283	AP024708.1	BCX72933.1	2-succinyl-6-hydroxy-2,4-cyclohexadiene-1-carboxylate synthase MenH/undecaprenyl monophosphate-sugar esterase UshA/YqjL	H	Coenzyme transport and metabolism
gene-TOL5_11340	-	metal-dependent hydrolase	0.988424	3.64	0.362057	1.68329	4.83	0.086647	4.54666	AP024708.1	BCX72934.1	Predicted metal-dependent hydrolase	R	General function prediction only
gene-TOL5_11350	-	metal-dependent hydrolase	1.86594	2.87	0.186587	1.40255	2.86	0.285716	3.14569	AP024708.1	BCX72935.1	Predicted metal-dependent hydrolase	R	General function prediction only
gene-TOL5_11360	ephD_2	short-chain dehydrogenase	-0.36678	2.68	0.752037	-0.102496	3.4	0.924477	3.48476	AP024708.1	BCX72936.1	Short-chain dehydrogenase	R	General function prediction only
gene-TOL5_11370	hapE_1	cyclohexanone monooxygenase	-0.299444	3.43	0.706963	-0.218778	4	0.753989	5.0178	AP024708.1	BCX72937.1	Predicted flavoprotein CzcO associated with the cation diffusion facilitator CzcD	P	Inorganic ion transport and metabolism
gene-TOL5_11380	-	hypothetical protein	-1.20534	3.78	0.0857788	-1.29161	4.23	0.0491325	4.13407	AP024708.1	BCX72938.1	Uncharacterized membrane protein, DUF2306 domain	S	Function unknown
gene-TOL5_11390	-	hypothetical protein	-0.510193	5.06	0.274101	-1.04325	5.03	0.027143	5.15338	AP024708.1	BCX72939.1	NA	NA	NA
gene-TOL5_11400	-	hypothetical protein	-0.947164	5.56	0.0459844	-0.943868	6.05	0.0318794	5.87153	AP024708.1	BCX72940.1	NA	NA	NA
gene-TOL5_11410	-	Xaa-Pro aminopeptidase	-0.400522	3.29	0.518192	-0.0684158	4.06	0.914213	4.98215	AP024708.1	BCX72941.1	Xaa-Pro aminopeptidase	E	Amino acid transport and metabolism
gene-TOL5_11420	dtpB	dipeptide and tripeptide permease B	-0.530458	3.5	0.350279	-0.562268	3.88	0.266036	4.91702	AP024708.1	BCX72942.1	Dipeptide/tripeptide permease	E	Amino acid transport and metabolism
gene-TOL5_11430	gltA	citrate synthase	0.706332	8.53	0.208869	1.17647	9.39	0.0359714	9.55173	AP024708.1	BCX72943.1	Citrate synthase	C	Energy production and conversion
gene-TOL5_11440	sdhC	succinate dehydrogenase cytochrome b556 subunit	0.610659	7.2	0.546447	1.63619	8.64	0.0725954	6.98277	AP024708.1	BCX72944.1	Succinate dehydrogenase/fumarate reductase, cytochrome b subunit	C	Energy production and conversion
gene-TOL5_11450	sdhD	succinate dehydrogenase membrane anchor subunit	0.143538	6.99	0.884994	0.970501	8.17	0.197249	6.66966	AP024708.1	BCX72945.1	Succinate dehydrogenase, hydrophobic anchor subunit	C	Energy production and conversion
gene-TOL5_11460	sdhA	succinate dehydrogenase flavoprotein subunit	-0.667724	6.72	0.200211	0.275713	8.09	0.574155	8.9004	AP024708.1	BCX72946.1	Aspartate oxidase	H	Coenzyme transport and metabolism
gene-TOL5_11470	sdhB	succinate dehydrogenase iron-sulfur subunit	-0.794988	8.41	0.274101	-0.641627	9.01	0.333321	9.05543	AP024708.1	BCX72947.1	Succinate dehydrogenase/fumarate reductase, Fe-S protein subunit	C	Energy production and conversion
gene-TOL5_11480	sucA	2-oxoglutarate decarboxylase	-0.949938	8.67	0.0927419	-0.345533	9.75	0.498814	11.414	AP024708.1	BCX72948.1	2-oxoglutarate dehydrogenase complex, dehydrogenase (E1) component, and related enzymes	C	Energy production and conversion
gene-TOL5_11490	sucB	dihydrolipoyltranssuccinase	-0.903026	8.6	0.176241	-1.00694	8.95	0.104247	9.95909	AP024708.1	BCX72949.1	Pyruvate/2-oxoglutarate dehydrogenase complex, dihydrolipoamide acyltransferase (E2) component	C	Energy production and conversion
gene-TOL5_11500	-	dihydrolipoamide dehydrogenase	-0.0604689	8.24	0.944852	-0.383935	8.34	0.572139	9.43809	AP024708.1	BCX72950.1	Dihydrolipoamide dehydrogenase (E3) component of pyruvate/2-oxoglutarate dehydrogenase complex or glutathione oxidoreductase	C	Energy production and conversion
gene-TOL5_11510	sucC	succinyl-CoA synthetase beta subunit	-0.993382	6.12	0.0327619	-1.00769	6.6	0.0211193	7.39053	AP024708.1	BCX72951.1	Succinyl-CoA synthetase, beta subunit	C	Energy production and conversion
gene-TOL5_11520	sucD	succinyl-CoA synthetase alpha subunit	0.224039	10.29	0.816616	-0.406042	9.98	0.598336	10.6089	AP024708.1	BCX72952.1	Succinyl-CoA synthetase, alpha subunit	C	Energy production and conversion
gene-TOL5_11530	ygfF	NAD(P)-dependent oxidoreductase	-0.0540924	5.97	0.936363	-0.135111	6.4	0.811131	6.27393	AP024708.1	BCX72953.1	NAD(P)-dependent dehydrogenase, short-chain alcohol dehydrogenase family	I	Lipid transport and metabolism
gene-TOL5_11540	-	hypothetical protein	0.0831597	6.55	0.889049	-0.255569	6.7	0.593853	9.33313	AP024708.1	BCX72954.1	Large exoprotein involved in heme utilization or adhesion	U	Intracellular trafficking, secretion, and vesicular transport
gene-TOL5_11550	-	hypothetical protein	0.343935	6.65	0.438662	0.0265484	6.83	0.958234	8.89958	AP024708.1	BCX72955.1	Large exoprotein involved in heme utilization or adhesion	U	Intracellular trafficking, secretion, and vesicular transport
gene-TOL5_11560	-	hypothetical protein	0.17948	5.53	0.695844	0.0634394	5.91	0.881493	8.70952	AP024708.1	BCX72956.1	Large exoprotein involved in heme utilization or adhesion	U	Intracellular trafficking, secretion, and vesicular transport
gene-TOL5_11570	-	hypothetical protein	-1.79727	2.79	0.144608	-1.11358	3.74	0.286772	3.20883	AP024708.1	BCX72957.1	NA	NA	NA
gene-TOL5_11580	-	hypothetical protein	-0.33779	8.09	0.598003	-0.475036	8.5	0.384322	6.71921	AP024708.1	BCX72958.1	NA	NA	NA
gene-TOL5_11590	rsmD	16S rRNA m(2)G966 methyltransferase	0.849333	3.32	0.486867	0.538287	3.62	0.638979	3.17393	AP024708.1	BCX72959.1	16S rRNA G966 N2-methylase RsmD	J	Translation, ribosomal structure and biogenesis
gene-TOL5_11600	mrdA	penicillin-binding protein 2	0.769364	3.88	0.439712	1.51848	4.9	0.0911555	5.76514	AP024708.1	BCX72960.1	Cell division protein FtsI, peptidoglycan transpeptidase (Penicillin-binding protein 2)	D	Cell cycle control, cell division, chromosome partitioning
gene-TOL5_11610	-	hypothetical protein	0.438882	6.11	0.496627	0.796959	6.92	0.159268	6.00521	AP024708.1	BCX72961.1	NA	NA	NA
gene-TOL5_11620	-	membrane protein	-0.243053	6.78	0.695965	0.276155	7.75	0.595287	8.14215	AP024708.1	BCX72962.1	Uncharacterized membrane protein YheB, UPF0754 family	S	Function unknown
gene-TOL5_11630	adk	adenylate kinase	-0.272993	8.12	0.548954	0.0895864	8.98	0.841304	8.40213	AP024708.1	BCX72963.1	Adenylate kinase or related kinase	F	Nucleotide transport and metabolism
gene-TOL5_11640	-	hypothetical protein	NA	NA	NA	NA	NA	NA	NA	AP024708.1	BCX72964.1	NA	NA	NA
gene-TOL5_11650	-	hypothetical protein	0.21769	7.88	0.838833	-0.660941	7.4	0.42444	6.90104	AP024708.1	BCX72965.1	Uncharacterized conserved protein YgiM, contains N-terminal SH3 domain, DUF1202 family	R	General function prediction only
gene-TOL5_11660	nth	endonuclease III	0.465826	5.67	0.518192	-0.0586843	5.57	0.94179	5.50927	AP024708.1	BCX72966.1	Endonuclease III	L	Replication, recombination and repair
gene-TOL5_11670	rnfB	iron-sulfur protein	0.688431	4.85	0.298016	1.16494	5.79	0.0630203	5.33523	AP024708.1	BCX72967.1	Na+translocating ferredoxin:NAD oxidoreductase RNF, RnfB subunit	C	Energy production and conversion
gene-TOL5_11680	gdhA_1	glutamate dehydrogenase	0.417412	4.58	0.611233	1.39193	5.82	0.0552076	6.03229	AP024708.1	BCX72968.1	Glutamate dehydrogenase/leucine dehydrogenase	E	Amino acid transport and metabolism
gene-TOL5_11690	-	hypothetical protein	-0.653152	4.32	0.307295	-0.652692	4.79	0.255579	4.01198	AP024708.1	BCX72969.1	NA	NA	NA
gene-TOL5_11700	-	hypothetical protein	2.20244	10.17	0.0520315	2.48788	10.89	0.0234797	10.4133	AP024708.1	BCX72970.1	Heat shock protein HslJ	O	Posttranslational modification, protein turnover, chaperones
gene-TOL5_11710	ygiD_1	4,5-DOPA-extradiol-dioxygenase	2.90963	6.82	0.0107806	3.44403	7.83	0.00441487	7.19043	AP024708.1	BCX72971.1	Aromatic ring-opening dioxygenase, catalytic subunit, LigB family	Q	Secondary metabolites biosynthesis, transport and catabolism
gene-TOL5_11720	rlmH	23S rRNA m(3)Psi1915 pseudouridine methyltransferase	0.51235	5.19	0.429857	0.745425	5.87	0.192761	4.85421	AP024708.1	BCX72972.1	23S rRNA pseudoU1915 N3-methylase RlmH	J	Translation, ribosomal structure and biogenesis
gene-TOL5_11730	yfbL	peptidase	0.10197	4.04	0.882581	0.562469	5	0.272674	4.73734	AP024708.1	BCX72973.1	Zn-dependent amino- or carboxypeptidase, M28 family	O	Posttranslational modification, protein turnover, chaperones
gene-TOL5_11740	xerC	tyrosine recombinase XerC	0.234461	5.08	0.74611	0.515601	5.89	0.360388	5.7603	AP024708.1	BCX72974.1	Site-specific recombinase XerC	L	Replication, recombination and repair
gene-TOL5_11750	-	hypothetical protein	-0.260454	4.45	0.808765	-0.0630599	5.17	0.953049	4.08662	AP024708.1	BCX72975.1	NA	NA	NA
gene-TOL5_11760	guaA_1	N-acetyltransferase	-1.11016	4.14	0.0798311	-1.3957	4.32	0.0244391	4.20178	AP024708.1	BCX72976.1	Protein N-acetyltransferase, RimJ/RimL family	J	Translation, ribosomal structure and biogenesis
gene-TOL5_11770	-	N-acetyltransferase	0.0423885	3.22	0.970278	0.207612	3.95	0.82448	3.30179	AP024708.1	BCX72977.1	Protein N-acetyltransferase, RimJ/RimL family	J	Translation, ribosomal structure and biogenesis
gene-TOL5_11780	lrp_2	leucine-responsive global transcriptional regulator	1.39938	3.3	0.319088	1.70042	4.05	0.17227	3.08366	AP024708.1	BCX72978.1	DNA-binding transcriptional regulator, Lrp family	K	Transcription
gene-TOL5_11790	rhtC_3	threonine efflux pump	0.60797	9.06	0.43316	-1.25792	7.65	0.081698	8.50693	AP024708.1	BCX72979.1	Threonine/homoserine/homoserine lactone efflux protein	E	Amino acid transport and metabolism
gene-TOL5_11800	etfB	electron transfer flavoprotein subunit beta	1.08547	9.82	0.167593	1.91002	11.12	0.0204957	10.3105	AP024708.1	BCX72980.1	Electron transfer flavoprotein, alpha and beta subunits	C	Energy production and conversion
gene-TOL5_11810	ydiR	electron transfer flavoprotein	0.395266	9.04	0.508436	1.0685	10.15	0.0543603	9.79092	AP024708.1	BCX72981.1	Electron transfer flavoprotein, alpha subunit FixB	C	Energy production and conversion
gene-TOL5_11820	-	hypothetical protein	-0.0103134	4.45	0.987624	-0.32809	4.63	0.565692	4.66851	AP024708.1	BCX72982.1	NA	NA	NA
gene-TOL5_11830	-	hypothetical protein	-1.11115	4.99	0.062567	-1.07008	5.48	0.0520865	5.86093	AP024708.1	BCX72983.1	Ribosomal protein L40E	J	Translation, ribosomal structure and biogenesis
gene-TOL5_11840	-	hypothetical protein	-0.989753	5.78	0.296778	-1.02441	5.95	0.234137	4.77909	AP024708.1	BCX72984.1	NA	NA	NA
gene-TOL5_11850	gyrA	DNA gyrase GyrA	-0.538789	8.33	0.357161	-0.467882	8.85	0.376197	10.825	AP024708.1	BCX72985.1	DNA gyrase/topoisomerase IV, subunit A	L	Replication, recombination and repair
gene-TOL5_11860	-	hypothetical protein	-0.123863	2.36	0.953158	0.470318	3.53	0.770351	2.62543	AP024708.1	BCX72986.1	NA	NA	NA
gene-TOL5_11870	-	hypothetical protein	-0.891843	1.82	0.378202	-0.532565	2.39	0.555512	3.04174	AP024708.1	BCX72987.1	NA	NA	NA
gene-TOL5_11880	-	NIF3 1 protein	0.207356	6.38	0.734211	-0.372039	6.31	0.446482	5.19123	AP024708.1	BCX72988.1	PII-like insert in the global regulator YqfO, YbgI/NIF3 family	R	General function prediction only
gene-TOL5_11890	-	nitroreductase	0.604337	4.02	0.500712	1.04959	4.95	0.176539	4.51746	AP024708.1	BCX72989.1	Nitroreductase	C	Energy production and conversion
gene-TOL5_11900	paaG_3	1,2-epoxyphenylacetyl-CoA isomerase	1.00615	7.94	0.0664167	0.906303	8.37	0.0700365	8.04405	AP024708.1	BCX72990.1	Enoyl-CoA hydratase/carnithine racemase	I	Lipid transport and metabolism
gene-TOL5_11910	-	nicotinamide-nucleotide adenylyltransferase	0.152651	4.44	0.90858	0.0533528	4.76	0.96549	4.4189	AP024708.1	BCX72991.1	Nicotinamide mononucleotide adenylyltransferase	H	Coenzyme transport and metabolism
gene-TOL5_11920	-	polyisoprenoid-binding protein	0.0330463	2.67	0.982733	0.166909	3.48	0.900045	2.96861	AP024708.1	BCX72992.1	Polyisoprenoid-binding periplasmic protein YceI	R	General function prediction only
gene-TOL5_11930	yhjC_1	LysR family transcriptional regulator	0.54791	3.22	0.555897	0.693492	3.82	0.376197	3.77564	AP024708.1	BCX72993.1	DNA-binding transcriptional regulator, LysR family	K	Transcription
gene-TOL5_11940	gst_1	glutathione S-transferase	NA	NA	NA	NA	NA	NA	NA	AP024708.1	BCX72994.1	Glutathione S-transferase or stringent starvation protein SspA	O	Posttranslational modification, protein turnover, chaperones
gene-TOL5_11950	-	hypothetical protein	NA	NA	NA	NA	NA	NA	NA	AP024708.1	BCX72995.1	NA	NA	NA
gene-TOL5_11960	-	hypothetical protein	-0.0782652	7.03	0.908614	0.0309011	7.6	0.962272	6.11179	AP024708.1	BCX72996.1	NA	NA	NA
gene-TOL5_11970	-	hypothetical protein	0.0488422	9.95	0.944852	-0.356755	9.95	0.504028	8.81292	AP024708.1	BCX72997.1	Antitoxin component of the BrnT-BrnA toxin-antitoxin system	V	Defense mechanisms
gene-TOL5_11980	-	hypothetical protein	0.392224	10.57	0.585948	-0.408045	10.11	0.510385	9.11441	AP024708.1	BCX72998.1	Ribonuclease BrnT, toxin component of the BrnT-BrnA toxin-antitoxin system	V	Defense mechanisms
gene-TOL5_11990	argP	transcriptional regulator	-0.315219	4.48	0.652599	-0.111218	5.12	0.869455	5.13354	AP024708.1	BCX72999.1	DNA-binding transcriptional regulator, LysR family	K	Transcription
gene-TOL5_12000	argO	arginine transporter	-1.29291	6.31	0.0287636	-1.41941	6.73	0.0139099	6.79646	AP024708.1	BCX73000.1	Arginine exporter protein ArgO	E	Amino acid transport and metabolism
gene-TOL5_12010	bcp	peroxiredoxin	0.196224	5.65	0.749146	-0.0297977	5.91	0.961665	5.1155	AP024708.1	BCX73001.1	Peroxiredoxin	O	Posttranslational modification, protein turnover, chaperones
gene-TOL5_12020	-	ATPase	0.674149	5.91	0.274101	0.207795	5.85	0.741599	5.74992	AP024708.1	BCX73002.1	Diphthamide synthase (EF-2-diphthine--ammonia ligase)	J	Translation, ribosomal structure and biogenesis
gene-TOL5_12030	-	hypothetical protein	-0.506147	11.69	0.572258	-1.4979	11.11	0.0666638	11.1755	AP024708.1	BCX73003.1	NA	NA	NA
gene-TOL5_12040	queC	7-cyano-7-deazaguanine synthase	-0.528882	8.53	0.359771	-1.29434	8.28	0.0256169	8.6993	AP024708.1	BCX73004.1	7-cyano-7-deazaguanine synthase (queuosine biosynthesis)	J	Translation, ribosomal structure and biogenesis
gene-TOL5_12050	queE	7-carboxy-7-deazaguanine synthase	0.773808	5.29	0.208757	1.2424	6.23	0.0393308	5.53584	AP024708.1	BCX73005.1	Organic radical activating enzyme, includes 7-carboxy-7-deazaguanine synthase NrdG/QueE	H	Coenzyme transport and metabolism
gene-TOL5_12060	dapD	2,3,4,5-tetrahydropyridine-2-carboxylate N-succinyltransferase	-0.0683578	6.54	0.920745	0.263814	7.28	0.616535	7.08619	AP024708.1	BCX73006.1	Tetrahydrodipicolinate N-succinyltransferase	E	Amino acid transport and metabolism
gene-TOL5_12070	-	hypothetical protein	1.89548	15.56	0.0648705	0.659239	14.8	0.45455	15.0424	AP024708.1	BCX73007.1	NA	NA	NA
gene-TOL5_12080	-	long-chain fatty acid transporter	0.537403	4.7	0.491951	1.12427	5.56	0.104466	5.80358	AP024708.1	BCX73008.1	Long-chain fatty acid transport protein	I	Lipid transport and metabolism
gene-TOL5_12090	-	hypothetical protein	NA	NA	NA	NA	NA	NA	NA	AP024708.1	BCX73009.1	NA	NA	NA
gene-TOL5_12100	cbl	ssuEADCB/tauABCD operon transcriptional activator	0.266011	4.03	0.748795	0.46399	4.66	0.476492	4.66263	AP024708.1	BCX73010.1	DNA-binding transcriptional regulator, LysR family	K	Transcription
gene-TOL5_12110	cysA	sulfate/thiosulfate transporter subunit	0.236702	4.54	0.715089	0.271692	5	0.612141	5.24446	AP024708.1	BCX73011.1	ABC-type sulfate/molybdate transport systems, ATPase component	P	Inorganic ion transport and metabolism
gene-TOL5_12120	cysW	sulfate/thiosulfate ABC transporter permease	1.07892	4.14	0.216273	1.09745	4.5	0.171689	4.52677	AP024708.1	BCX73012.1	ABC-type sulfate transport system, permease component	P	Inorganic ion transport and metabolism
gene-TOL5_12130	cysU	sulfate/thiosulfate ABC transporter permease	-1.81334	4.41	0.00189855	-1.13955	5.55	0.017287	5.72465	AP024708.1	BCX73013.1	ABC-type sulfate transport system, permease component	P	Inorganic ion transport and metabolism
gene-TOL5_12140	-	esterase	0.0851753	4.91	0.953045	1.54244	6.22	0.137994	5.60565	AP024708.1	BCX73014.1	Predicted esterase of the alpha/beta hydrolase fold	R	General function prediction only
gene-TOL5_12150	sbp_1	sulfate transporter subunit	0.612491	5.71	0.593312	2.9271	8.33	0.0133397	7.81496	AP024708.1	BCX73015.1	ABC-type sulfate transport system, periplasmic component	P	Inorganic ion transport and metabolism
gene-TOL5_12160	pabC	4-amino-4-deoxychorismate lyase component of para-aminobenzoate synthase multienzyme complex	1.35207	4.8	0.0813262	0.248326	4.25	0.750224	4.64692	AP024708.1	BCX73016.1	Branched-chain amino acid aminotransferase/4-amino-4-deoxychorismate lyase	E	Amino acid transport and metabolism
gene-TOL5_12170	yceG	aminodeoxychorismate lyase	0.837494	4.86	0.0867992	0.256618	4.79	0.573669	5.24597	AP024708.1	BCX73017.1	Endolytic transglycosylase MltG, terminates peptidoglycan polymerization	M	Cell wall/membrane/envelope biogenesis
gene-TOL5_12180	tmk	thymidylate kinase	-0.655201	4.4	0.283342	-0.811815	4.71	0.147741	4.47653	AP024708.1	BCX73018.1	Thymidylate kinase	F	Nucleotide transport and metabolism
gene-TOL5_12190	-	thioesterase	-0.242115	3.19	0.843931	-0.174511	3.7	0.872025	2.89513	AP024708.1	BCX73019.1	Acyl-CoA thioesterase PaaI, contains HGG motif	Q	Secondary metabolites biosynthesis, transport and catabolism
gene-TOL5_12200	-	hypothetical protein	-0.757135	4.45	0.248506	-0.927133	4.75	0.129846	5.27818	AP024708.1	BCX73020.1	NA	NA	NA
gene-TOL5_12210	-	histone deacetylase	-0.323936	4.92	0.727374	0.156458	5.82	0.852055	5.71225	AP024708.1	BCX73021.1	Acetoin utilization deacetylase AcuC or a related deacetylase	Q	Secondary metabolites biosynthesis, transport and catabolism
gene-TOL5_12220	-	hypothetical protein	-1.37489	3.06	0.215016	-1.02997	3.87	0.287459	3.0225	AP024708.1	BCX73022.1	NA	NA	NA
gene-TOL5_12230	yeaM_1	AraC family transcriptional regulator	-0.411888	2.83	0.717565	0.0502684	3.75	0.965033	3.51947	AP024708.1	BCX73023.1	AraC-type DNA-binding domain and AraC-containing proteins	K	Transcription
gene-TOL5_12240	nadB	L-aspartate oxidase	-0.515829	5.73	0.21916	-0.502089	6.24	0.193886	7.27781	AP024708.1	BCX73024.1	Aspartate oxidase	H	Coenzyme transport and metabolism
gene-TOL5_12250	degP	serine endoprotease	1.01658	9.9	0.0576746	0.295866	9.7	0.534346	10.5496	AP024708.1	BCX73025.1	Periplasmic serine protease DegP/DegQ, contain C-terminal PDZ domain	O	Posttranslational modification, protein turnover, chaperones
gene-TOL5_12260	-	thioesterase	0.397173	6.96	0.352314	-0.17675	6.88	0.669868	6.20551	AP024708.1	BCX73026.1	Acyl-CoA thioesterase FadM	I	Lipid transport and metabolism
gene-TOL5_12270	-	hypothetical protein	-0.435103	3.23	0.560893	0.0652814	4.18	0.932026	3.99671	AP024708.1	BCX73027.1	Membrane-associated phospholipid phosphatase	I	Lipid transport and metabolism
gene-TOL5_12280	-	glycosyl hydrolase	0.174483	2.11	0.844706	1.00883	3.23	0.128304	3.66761	AP024708.1	BCX73028.1	PMT family glycosyltransferase ArnT/Agl22, involved in glycosylation of proteins and lipid IVA	M	Cell wall/membrane/envelope biogenesis
gene-TOL5_12290	arnC	undecaprenyl phosphate-L-Ara4FN transferase	-0.270823	3.14	0.81595	0.424284	4.27	0.641099	4.21267	AP024708.1	BCX73029.1	Glycosyltransferase involved in cell wall bisynthesis	M	Cell wall/membrane/envelope biogenesis
gene-TOL5_12300	-	membrane protein	-1.01595	3.44	0.247351	-1.66521	3.24	0.0551628	4.20043	AP024708.1	BCX73030.1	Predicted membrane flippase AglD2/YbhN, UPF0104 family	M	Cell wall/membrane/envelope biogenesis
gene-TOL5_12310	lepA	back-translocating elongation factor EF4	0.00868436	6.53	0.98558	0.109148	7.1	0.809498	8.08641	AP024708.1	BCX73031.1	Translation elongation factor EF-4, membrane-bound GTPase	J	Translation, ribosomal structure and biogenesis
gene-TOL5_12320	lepB	leader peptidase	-1.49514	5.06	0.00600887	-1.26396	5.79	0.00972879	6.15955	AP024708.1	BCX73032.1	Signal peptidase I	U	Intracellular trafficking, secretion, and vesicular transport
gene-TOL5_12330	-	DUF4845 domain-containing protein	0.493509	5.37	0.505883	0.48847	5.83	0.453233	4.62321	AP024708.1	BCX73033.1	NA	NA	NA
gene-TOL5_12340	rnc	RNase III	0.976183	6.75	0.0775169	0.872442	7.13	0.0828282	6.65969	AP024708.1	BCX73034.1	dsRNA-specific ribonuclease	K	Transcription
gene-TOL5_12350	era	GTP-binding protein Era	-0.853214	8.01	0.068612	-0.806666	8.56	0.0610001	9.08109	AP024708.1	BCX73035.1	GTPase Era, involved in 16S rRNA processing	J	Translation, ribosomal structure and biogenesis
gene-TOL5_12360	-	hypothetical protein	-0.52593	4.7	0.614118	0.0585081	5.89	0.957219	3.6332	AP024708.1	BCX73036.1	NA	NA	NA
gene-TOL5_12370	recO	DNA repair protein RecO	0.0256879	3.96	0.977943	0.401556	4.82	0.578349	4.36131	AP024708.1	BCX73037.1	Recombinational DNA repair protein RecO (RecF pathway)	L	Replication, recombination and repair
gene-TOL5_12380	pdxJ	pyridoxine 5'-phosphate synthase	-0.106261	6.84	0.858653	-0.0379903	7.4	0.949154	7.12162	AP024708.1	BCX73038.1	Pyridoxine 5'-phosphate synthase PdxJ	H	Coenzyme transport and metabolism
gene-TOL5_12390	miaE	tRNA hydroxylase	-0.246506	6.69	0.706963	-0.41637	7.06	0.428935	6.83708	AP024708.1	BCX73039.1	tRNA A37 isopentenyl-2-thiomethyl-A-37 hydroxylase MiaE	J	Translation, ribosomal structure and biogenesis
gene-TOL5_12400	-	aldo/keto reductase	0.810074	3.31	0.293161	1.2362	4.21	0.0813318	4.06374	AP024708.1	BCX73040.1	Pyridoxal reductase PdxI or related oxidoreductase, aldo/keto reductase family	H	Coenzyme transport and metabolism
gene-TOL5_12410	-	hypothetical protein	NA	NA	NA	NA	NA	NA	NA	AP024708.1	BCX73041.1	NA	NA	NA
gene-TOL5_12420	-	hypothetical protein	0.862155	3.77	0.482884	1.26197	4.64	0.222524	3.45197	AP024708.1	BCX73042.1	Enamine deaminase RidA/Endoribonuclease Rid7C, YjgF/YER057c/UK114 family	V	Defense mechanisms
gene-TOL5_12430	ycaN	transcriptional regulator	-0.284262	2.84	0.782215	0.150791	3.66	0.86818	3.56459	AP024708.1	BCX73043.1	DNA-binding transcriptional regulator, LysR family	K	Transcription
gene-TOL5_12440	-	hypothetical protein	0.2716	6.92	0.652599	0.343501	7.48	0.498814	6.51562	AP024708.1	BCX73044.1	NA	NA	NA
gene-TOL5_12450	phr	deoxyribodipyrimidine photolyase FAD-binding	0.0183335	5.67	0.973557	0.156254	6.31	0.717221	6.90866	AP024708.1	BCX73045.1	Deoxyribodipyrimidine photolyase	L	Replication, recombination and repair
gene-TOL5_12460	slyD	peptidyl-prolyl cis-trans isomerase	1.12829	9.49	0.201883	2.20964	10.79	0.0196959	9.45501	AP024708.1	BCX73046.1	Peptidyl-prolyl cis-trans isomerase, FKBP type	O	Posttranslational modification, protein turnover, chaperones
gene-TOL5_12470	ndh	respiratory NADH dehydrogenase 2/cupric reductase	1.90392	6.28	0.0134963	1.67352	6.48	0.0187341	6.8952	AP024708.1	BCX73047.1	NADH dehydrogenase, FAD-containing subunit	C	Energy production and conversion
gene-TOL5_12480	dacD	D-alanyl-D-alanine carboxypeptidase	-1.00044	3.49	0.111485	-0.542169	4.3	0.329665	4.93189	AP024708.1	BCX73048.1	D-alanyl-D-alanine carboxypeptidase	M	Cell wall/membrane/envelope biogenesis
gene-TOL5_12490	-	serine protease	-0.331087	4.8	0.609929	0.129166	5.82	0.836404	6.59367	AP024708.1	BCX73049.1	Predicted metalloprotease, contains C-terminal PDZ domain	R	General function prediction only
gene-TOL5_12500	hiuH_1	hydroxyisourate hydrolase	2.27351	4.72	0.135411	2.74057	5.42	0.0528532	4.23688	AP024708.1	BCX73050.1	5-hydroxyisourate hydrolase (purine catabolism), transthyretin-related family	F	Nucleotide transport and metabolism
gene-TOL5_12510	-	hypothetical protein	0.738661	2.66	0.678036	0.92697	3.6	0.521179	2.82657	AP024708.1	BCX73051.1	NA	NA	NA
gene-TOL5_12520	-	hypothetical protein	0.417767	8.43	0.485933	-0.353282	8.06	0.507842	7.50156	AP024708.1	BCX73052.1	NA	NA	NA
gene-TOL5_12530	lipA_2	lipoate synthase	-1.16999	8.46	0.0231868	-1.10198	9.01	0.0214171	9.65943	AP024708.1	BCX73053.1	Lipoate synthase	H	Coenzyme transport and metabolism
gene-TOL5_12540	sthA	pyridine nucleotide transhydrogenase	-0.399533	7.28	0.327439	-0.832397	7.34	0.0390067	8.46656	AP024708.1	BCX73054.1	Dihydrolipoamide dehydrogenase (E3) component of pyruvate/2-oxoglutarate dehydrogenase complex or glutathione oxidoreductase	C	Energy production and conversion
gene-TOL5_12550	mgtA	magnesium transporter	-0.247951	3.98	0.607206	0.449896	5.14	0.265917	6.41029	AP024708.1	BCX73055.1	Magnesium-transporting ATPase (P-type)	P	Inorganic ion transport and metabolism
gene-TOL5_12560	-	hypothetical protein	-0.195937	4.94	0.786724	-0.371876	5.32	0.508951	5.1645	AP024708.1	BCX73056.1	NA	NA	NA
gene-TOL5_12570	pdxB	erythronate-4-phosphate dehydrogenase	0.220183	5.15	0.648456	0.222805	5.64	0.593038	5.85934	AP024708.1	BCX73057.1	Phosphoglycerate dehydrogenase or related dehydrogenase	H	Coenzyme transport and metabolism
gene-TOL5_12580	epmA	elongation factor	0.298478	4.47	0.627098	0.291718	5.02	0.584915	5.10753	AP024708.1	BCX73058.1	Elongation factor P--beta-lysine ligase EpmA	J	Translation, ribosomal structure and biogenesis
gene-TOL5_12590	-	hypothetical protein	0.224156	3.88	0.728223	0.573489	4.67	0.253135	5.00799	AP024708.1	BCX73059.1	NA	NA	NA
gene-TOL5_12600	-	hypothetical protein	-0.613695	4.52	0.285408	-0.582979	5.02	0.258128	4.21173	AP024708.1	BCX73060.1	NA	NA	NA
gene-TOL5_12610	cca	tRNA nucleotidyl transferase	-1.8428	7.04	0.0016109	-1.83338	7.52	0.00179849	8.89043	AP024708.1	BCX73061.1	tRNA nucleotidyltransferase (CCA-adding enzyme)/poly(A) polymerase	J	Translation, ribosomal structure and biogenesis
gene-TOL5_12620	maeB	malate dehydrogenase	-0.350785	5.66	0.397072	0.0526473	6.55	0.903039	7.76104	AP024708.1	BCX73062.1	Malic enzyme	C	Energy production and conversion
gene-TOL5_12630	-	histidine kinase	-0.383646	3.28	0.48205	-0.369122	3.75	0.438001	5.24906	AP024708.1	BCX73063.1	Cyclic di-GMP metabolism protein, combines GGDEF and EAL domains with a 6TM membrane domain	T	Signal transduction mechanisms
gene-TOL5_12640	rsmE	16S rRNA m(3)U1498 methyltransferase	-0.567465	4.01	0.315523	0.415211	5.5	0.406617	4.82988	AP024708.1	BCX73064.1	16S rRNA U1498 N3-methylase RsmE	J	Translation, ribosomal structure and biogenesis
gene-TOL5_12650	metF	5,10-methylenetetrahydrofolate reductase	-1.28591	4.83	0.0169519	-0.787879	5.78	0.081698	5.8606	AP024708.1	BCX73065.1	5,10-methylenetetrahydrofolate reductase	E	Amino acid transport and metabolism
gene-TOL5_12660	sahH	adenosylhomocysteinase	0.20179	6.75	0.706695	0.459267	7.47	0.280438	7.92583	AP024708.1	BCX73066.1	S-adenosylhomocysteine hydrolase	H	Coenzyme transport and metabolism
gene-TOL5_12670	-	hypothetical protein	2.01856	3.35	0.0965644	1.54555	3.48	0.176284	3.54373	AP024708.1	BCX73067.1	NA	NA	NA
gene-TOL5_12680	-	hypothetical protein	NA	NA	NA	NA	NA	NA	NA	AP024708.1	BCX73068.1	NA	NA	NA
gene-TOL5_12690	-	hypothetical protein	NA	NA	NA	NA	NA	NA	NA	AP024708.1	BCX73069.1	NA	NA	NA
gene-TOL5_12700	-	amidase	0.206294	6.55	0.755878	-0.555856	6.21	0.287459	7.4499	AP024708.1	BCX73070.1	Asp-tRNAAsn/Glu-tRNAGln amidotransferase A subunit or related amidase	J	Translation, ribosomal structure and biogenesis
gene-TOL5_12710	-	hypothetical protein	-0.583475	6.31	0.158097	-0.926325	6.46	0.0255406	6.14961	AP024708.1	BCX73071.1	Sel1-like repeat, TPR-related	R	General function prediction only
gene-TOL5_12720	-	hypothetical protein	NA	NA	NA	NA	NA	NA	NA	AP024708.1	BCX73072.1	NA	NA	NA
gene-TOL5_12730	-	iron-regulated membrane protein	-0.478941	2.96	0.420999	0.167904	4.01	0.769651	4.71771	AP024708.1	BCX73073.1	Integral membrane siderophore reductase FoxB, contains PepSY domain	P	Inorganic ion transport and metabolism
gene-TOL5_12740	-	hypothetical protein	NA	NA	NA	NA	NA	NA	NA	AP024708.1	BCX73074.1	NA	NA	NA
gene-TOL5_12750	-	hypothetical protein	0.101306	4.03	0.940897	-0.42362	4.16	0.713486	3.06665	AP024708.1	BCX73075.1	NA	NA	NA
gene-TOL5_12760	pcaC_2	4-carboxymuconolactone decarboxylase	0.0586731	6.07	0.928342	0.159201	6.67	0.759467	5.46071	AP024708.1	BCX73076.1	Uncharacterized conserved protein YurZ, alkylhydroperoxidase/carboxymuconolactone decarboxylase family	R	General function prediction only
gene-TOL5_12770	fadE	acyl coenzyme A dehydrogenase	1.16657	9.6	0.0842666	0.33802	9.14	0.583663	10.9964	AP024708.1	BCX73077.1	Acyl-CoA dehydrogenase related to the alkylation response protein AidB	I	Lipid transport and metabolism
gene-TOL5_12780	icd2	isocitrate dehydrogenase, NADP-dependent	0.279364	8.05	0.609768	0.165697	8.44	0.747109	9.78138	AP024708.1	BCX73078.1	Monomeric isocitrate dehydrogenase	C	Energy production and conversion
gene-TOL5_12790	-	hypothetical protein	-0.475886	4.47	0.371526	-1.48771	3.94	0.0105485	6.47002	AP024708.1	BCX73079.1	NA	NA	NA
gene-TOL5_12800	rluE	pseudouridine synthase	1.30534	5.05	0.0754753	1.81127	6.01	0.015408	5.43596	AP024708.1	BCX73080.1	Pseudouridylate synthase RsuA/RluF, specific for 16S rRNA U516, 23S rRNA U2604/U2605/U2457, and tRNA(Tyr)-35	J	Translation, ribosomal structure and biogenesis
gene-TOL5_12810	icd	isocitrate dehydrogenase	-0.608633	6.67	0.24692	-0.958493	6.73	0.0593579	7.79071	AP024708.1	BCX73081.1	Isocitrate dehydrogenase	C	Energy production and conversion
gene-TOL5_12820	-	hypothetical protein	0.23578	3.79	0.859109	0.14175	4.2	0.906749	3.5088	AP024708.1	BCX73082.1	NA	NA	NA
gene-TOL5_12830	-	hypothetical protein	-0.273464	4.73	0.78529	0.263196	5.65	0.750361	4.38226	AP024708.1	BCX73083.1	NA	NA	NA
gene-TOL5_12840	-	hypothetical protein	0.434346	3.53	0.79112	1.13416	4.82	0.336075	2.83515	AP024708.1	BCX73084.1	NA	NA	NA
gene-TOL5_12850	argG	argininosuccinate synthetase	0.350261	6.5	0.635993	1.19802	7.82	0.0650285	7.95891	AP024708.1	BCX73085.1	Argininosuccinate synthase	E	Amino acid transport and metabolism
gene-TOL5_12860	-	LysR family transcriptional regulator	0.492941	3.97	0.508197	1.52446	5.57	0.0283975	4.94659	AP024708.1	BCX73086.1	DNA-binding transcriptional regulator, LysR family	K	Transcription
gene-TOL5_12870	yoaV	putative transporter YoaV	-0.0956437	3.95	0.911693	-0.453815	4.07	0.487896	4.39219	AP024708.1	BCX73087.1	Amino acid export permease, drug/metabolite transporter (DMT) superfamily	E	Amino acid transport and metabolism
gene-TOL5_12880	lldP	glycolate transporter	-0.557321	4.37	0.221536	-0.533461	4.86	0.201006	5.92358	AP024708.1	BCX73088.1	L-lactate permease	C	Energy production and conversion
gene-TOL5_12890	lldR	dual role activator/repressor for lldPRD operon	-0.164353	4.76	0.837637	-0.452699	4.88	0.456549	4.97083	AP024708.1	BCX73089.1	DNA-binding transcriptional regulator, FadR family	K	Transcription
gene-TOL5_12900	lldD_1	alpha-hydroxy-acid oxidizing enzyme	0.517326	5.18	0.270737	0.614051	5.78	0.156166	5.97715	AP024708.1	BCX73090.1	FMN-dependent dehydrogenase, includes L-lactate dehydrogenase and type II isopentenyl diphosphate isomerase	C	Energy production and conversion
gene-TOL5_12910	dld	D-lactate dehydrogenase	-0.916183	3.1	0.142321	-0.0648751	4.48	0.922577	5.16652	AP024708.1	BCX73091.1	FAD/FMN-containing lactate dehydrogenase/glycolate oxidase	C	Energy production and conversion
gene-TOL5_12920	-	hypothetical protein	0.296095	4.73	0.593642	0.306679	5.22	0.519621	5.06062	AP024708.1	BCX73092.1	NA	NA	NA
gene-TOL5_12930	fadH_1	2,4-dienoyl-CoA reductase	0.951095	7.04	0.264129	1.56721	8.17	0.059348	8.95883	AP024708.1	BCX73093.1	NADH:flavin reductase, Old Yellow Enzyme (OYE) family	C	Energy production and conversion
gene-TOL5_12940	intS_1	integrase	-0.00990556	4.49	0.988632	0.326105	5.35	0.574155	5.60932	AP024708.1	BCX73094.1	Integrase/recombinase, includes phage integrase	L	Replication, recombination and repair
gene-TOL5_12950	-	hypothetical protein	0.427872	5.22	0.692508	0.477081	5.73	0.593853	4.02166	AP024708.1	BCX73095.1	DNA-binding transcriptional regulator AlpA	K	Transcription
gene-TOL5_12960	-	hypothetical protein	-1.55316	3.63	0.0578559	-1.76073	3.75	0.0256169	4.65687	AP024708.1	BCX73096.1	NA	NA	NA
gene-TOL5_12970	-	hypothetical protein	-0.496904	3.59	0.527519	-0.743573	3.83	0.274701	3.91481	AP024708.1	BCX73097.1	NA	NA	NA
gene-TOL5_12980	-	hypothetical protein	-0.218306	5.7	0.692084	-0.700139	5.73	0.12107	7.09811	AP024708.1	BCX73098.1	NA	NA	NA
gene-TOL5_12990	-	hypothetical protein	0.949431	6.97	0.0904473	0.0719973	6.52	0.902693	7.05222	AP024708.1	BCX73099.1	NA	NA	NA
gene-TOL5_13000	-	hypothetical protein	-0.706973	6.34	0.160875	-0.284448	7.24	0.544981	6.78366	AP024708.1	BCX73100.1	NA	NA	NA
gene-TOL5_13010	-	hypothetical protein	-0.628898	5.37	0.340704	-0.72708	5.75	0.223515	4.13316	AP024708.1	BCX73101.1	NA	NA	NA
gene-TOL5_13020	-	hypothetical protein	-0.256856	4.95	0.864909	0.0167668	5.7	0.991332	3.17553	AP024708.1	BCX73102.1	NA	NA	NA
gene-TOL5_13030	-	hypothetical protein	-0.874233	4.77	0.208902	-0.794861	5.39	0.205772	3.88141	AP024708.1	BCX73103.1	NA	NA	NA
gene-TOL5_13040	-	hypothetical protein	-0.0523386	3.07	0.950301	-0.114401	3.48	0.872598	4.74533	AP024708.1	BCX73104.1	Outer membrane lipoprotein SlyB	M	Cell wall/membrane/envelope biogenesis
gene-TOL5_13050	-	hypothetical protein	-1.38964	6.08	0.0146896	-2.17748	5.77	0.00156954	7.26226	AP024708.1	BCX73105.1	NA	NA	NA
gene-TOL5_13060	-	endonuclease	NA	NA	NA	NA	NA	NA	NA	AP024708.1	BCX73106.1	Phage-related protein, predicted endonuclease	X	Mobilome: prophages, transposons
gene-TOL5_13070	-	hypothetical protein	2.18585	2.7	0.270056	1.97997	2.36	0.275162	2.98855	AP024708.1	BCX73107.1	NA	NA	NA
gene-TOL5_13080	-	hypothetical protein	-0.66533	4.51	0.357203	-0.320498	5.32	0.636359	4.42714	AP024708.1	BCX73108.1	NA	NA	NA
gene-TOL5_13090	-	RND transporter	-1.35158	1.66	0.184905	-0.877341	2.27	0.31677	2.92555	AP024708.1	BCX73109.1	Outer membrane protein TolC	M	Cell wall/membrane/envelope biogenesis
gene-TOL5_13100	czcB_1	resistance-nodulation-cell division divalent metal cation efflux membrane fusion protein CzcB	-0.367162	2.11	0.695965	0.168086	2.95	0.840445	3.46893	AP024708.1	BCX73110.1	Multidrug efflux pump subunit AcrA (membrane-fusion protein)	M	Cell wall/membrane/envelope biogenesis
gene-TOL5_13110	cusA_1	copper/silver efflux system	0.25839	2.49	0.650118	0.565765	3.18	0.223971	4.67901	AP024708.1	BCX73111.1	Cu/Ag efflux pump CusA	P	Inorganic ion transport and metabolism
gene-TOL5_13120	-	hypothetical protein	NA	NA	NA	NA	NA	NA	NA	AP024708.1	BCX73112.1	NA	NA	NA
gene-TOL5_13130	-	membrane protein	NA	NA	NA	NA	NA	NA	NA	AP024708.1	BCX73113.1	NA	NA	NA
gene-TOL5_13140	-	hypothetical protein	-0.177271	4.25	0.828048	-0.782767	4.15	0.211218	4.16359	AP024708.1	BCX73114.1	NA	NA	NA
gene-TOL5_13150	-	MFS transporter	-0.229997	3.69	0.707787	-0.464538	3.97	0.344752	4.72687	AP024708.1	BCX73115.1	Predicted arabinose efflux permease AraJ, MFS family	G	Carbohydrate transport and metabolism
gene-TOL5_13160	rcnR_1	transcriptional repressor	-0.288573	3.53	0.851276	-0.561518	3.73	0.66009	2.61209	AP024708.1	BCX73116.1	DNA-binding transcriptional regulator, FrmR family	K	Transcription
gene-TOL5_13170	czcD_1	cation transporter	-0.668009	5.52	0.447673	-1.181	5.66	0.138858	6.49232	AP024708.1	BCX73117.1	Co/Zn/Cd efflux system component	P	Inorganic ion transport and metabolism
gene-TOL5_13180	-	transposase	-0.891959	4.53	0.189341	-0.48494	5.45	0.422967	4.00396	AP024708.1	BCX73118.1	Transposase InsE and inactivated derivatives	X	Mobilome: prophages, transposons
gene-TOL5_13190	-	IS602 transposase	-0.300446	3.6	0.71967	0.007598	4.44	0.993084	4.06208	AP024708.1	BCX73119.1	Transposase InsO of transposable element IS3, Rve (retroviral integrase) family	X	Mobilome: prophages, transposons
gene-TOL5_13200	chrA	chromate transporter	0.292314	5.04	0.593642	0.943055	6.21	0.054053	6.45447	AP024708.1	BCX73120.1	Chromate transport protein ChrA	P	Inorganic ion transport and metabolism
gene-TOL5_13210	-	chromate resistance protein	0.701134	4.86	0.296768	1.54263	6.11	0.0221309	5.68036	AP024708.1	BCX73121.1	Chromate resistance protein ChrB1	P	Inorganic ion transport and metabolism
gene-TOL5_13220	-	hypothetical protein	1.88264	5.49	0.00600887	1.7576	5.83	0.00730946	5.61431	AP024708.1	BCX73122.1	Uncharacterized conserved protein	S	Function unknown
gene-TOL5_13230	-	hypothetical protein	1.16923	5.73	0.103866	0.581651	5.7	0.378937	4.37583	AP024708.1	BCX73123.1	Integrase/recombinase, includes phage integrase	L	Replication, recombination and repair
gene-TOL5_13240	-	hypothetical protein	-0.601888	2.38	0.52849	0.269396	3.69	0.756197	3.38469	AP024708.1	BCX73124.1	Site-specific tyrosine recombinase XerD	L	Replication, recombination and repair
gene-TOL5_13250	-	hypothetical protein	-0.618104	2.81	0.739224	0.0140546	3.8	0.993686	2.57255	AP024708.1	BCX73125.1	NA	NA	NA
gene-TOL5_13260	-	hypothetical protein	NA	NA	NA	NA	NA	NA	NA	AP024708.1	BCX73126.1	NA	NA	NA
gene-TOL5_13270	-	hypothetical protein	0.042817	3.36	0.978295	0.0937926	3.65	0.952733	3.3645	AP024708.1	BCX73127.1	Uncharacterized conserved protein, DUF1778 family	S	Function unknown
gene-TOL5_13280	-	hypothetical protein	1.00617	2.75	0.112395	1.83708	3.92	0.00814677	4.80013	AP024708.1	BCX73128.1	Chromosome segregation ATPase Smc	D	Cell cycle control, cell division, chromosome partitioning
gene-TOL5_13290	-	hypothetical protein	0.49171	5.55	0.508889	1.11038	6.68	0.0903556	4.93952	AP024708.1	BCX73129.1	NA	NA	NA
gene-TOL5_13300	-	hypothetical protein	-0.178412	3.14	0.893711	0.062661	3.88	0.961665	3.35062	AP024708.1	BCX73130.1	NA	NA	NA
gene-TOL5_13310	-	hypothetical protein	-0.421649	4.23	0.350123	-0.558222	4.59	0.172951	5.61674	AP024708.1	BCX73131.1	Spore germination protein YkwD and related proteins with CAP (CSP/antigen 5/PR1) domain	D	Cell cycle control, cell division, chromosome partitioning
gene-TOL5_13320	-	hypothetical protein	-0.409563	3.9	0.652216	-0.29611	4.36	0.716115	4.34635	AP024708.1	BCX73132.1	NA	NA	NA
gene-TOL5_13330	-	hypothetical protein	2.33421	4.4	0.0457414	2.05572	4.67	0.0551645	3.53188	AP024708.1	BCX73133.1	NA	NA	NA
gene-TOL5_13340	-	hypothetical protein	NA	NA	NA	NA	NA	NA	NA	AP024708.1	BCX73134.1	NA	NA	NA
gene-TOL5_13350	guaA_2	N-acetyltransferase	0.0338325	6.58	0.973284	-1.0663	5.8	0.150253	6.09025	AP024708.1	BCX73135.1	Protein N-acetyltransferase, RimJ/RimL family	J	Translation, ribosomal structure and biogenesis
gene-TOL5_13360	-	acyl-CoA dehydrogenase	0.34261	6.29	0.671519	0.609859	6.95	0.353686	7.03908	AP024708.1	BCX73136.1	Acyl-CoA dehydrogenase related to the alkylation response protein AidB	I	Lipid transport and metabolism
gene-TOL5_13370	-	PIG-L family deacetylase	0.661372	5.48	0.214296	1.15387	6.43	0.0297054	5.8655	AP024708.1	BCX73137.1	N-acetylglucosaminyl deacetylase, LmbE family	G	Carbohydrate transport and metabolism
gene-TOL5_13380	nodS	methyltransferase	-0.314878	2.89	0.836798	0.473815	4.17	0.687153	3.38138	AP024708.1	BCX73138.1	2-polyprenyl-3-methyl-5-hydroxy-6-metoxy-1,4-benzoquinol methylase	H	Coenzyme transport and metabolism
gene-TOL5_13390	-	glycosyl transferase	-0.0267095	4.53	0.978308	-0.318825	4.67	0.711219	4.4995	AP024708.1	BCX73139.1	Glycosyltransferase, catalytic subunit of cellulose synthase and poly-beta-1,6-N-acetylglucosamine synthase	N	Cell motility
gene-TOL5_13400	-	MFS transporter	0.256587	4.62	0.748795	0.839895	5.63	0.181434	5.77454	AP024708.1	BCX73140.1	Fucose permease	G	Carbohydrate transport and metabolism
gene-TOL5_13410	otsA	trehalose-6-phosphate synthase	-0.137881	8.09	0.887737	-1.13015	7.33	0.141164	9.1342	AP024708.1	BCX73141.1	Trehalose-6-phosphate synthase, GT20 family	G	Carbohydrate transport and metabolism
gene-TOL5_13420	otsB	trehalose-6-phosphate phosphatase	-1.64805	3.75	0.10051	-1.613	4.02	0.0831311	4.86325	AP024708.1	BCX73142.1	Trehalose-6-phosphate phosphatase	G	Carbohydrate transport and metabolism
gene-TOL5_13430	-	hypothetical protein	NA	NA	NA	NA	NA	NA	NA	AP024708.1	BCX73143.1	NA	NA	NA
gene-TOL5_13440	-	hypothetical protein	-0.287718	4.62	0.751059	-0.426344	4.88	0.563209	4.19182	AP024708.1	BCX73144.1	NA	NA	NA
gene-TOL5_13450	-	hypothetical protein	-0.346158	4.27	0.7895	-0.972187	3.9	0.336745	3.82409	AP024708.1	BCX73145.1	NA	NA	NA
gene-TOL5_13460	-	hypothetical protein	NA	NA	NA	NA	NA	NA	NA	AP024708.1	BCX73146.1	NA	NA	NA
gene-TOL5_13470	-	hypothetical protein	-0.823279	5.87	0.341269	-1.8487	5.14	0.0364341	4.62614	AP024708.1	BCX73147.1	NA	NA	NA
gene-TOL5_13480	-	hypothetical protein	NA	NA	NA	NA	NA	NA	NA	AP024708.1	BCX73148.1	NA	NA	NA
gene-TOL5_13490	ycaP	hypothetical protein	0.0117852	3.14	0.989191	0.289577	3.84	0.70843	3.42392	AP024708.1	BCX73149.1	Uncharacterized membrane protein YcaP, DUF421 family	S	Function unknown
gene-TOL5_13500	-	hypothetical protein	0.866014	7.9	0.48858	-0.773272	6.06	0.493198	6.37768	AP024708.1	BCX73150.1	NA	NA	NA
gene-TOL5_13510	-	hypothetical protein	0.389295	8.71	0.786908	-1.33795	6.95	0.239258	6.55217	AP024708.1	BCX73151.1	NA	NA	NA
gene-TOL5_13520	-	damage-inducible protein CinA	0.406956	5.05	0.721077	-0.952981	4.09	0.314934	4.29611	AP024708.1	BCX73152.1	Nicotinamide mononucleotide (NMN) deamidase PncC	H	Coenzyme transport and metabolism
gene-TOL5_13530	-	hypothetical protein	-0.336776	6.99	0.652216	-1.10776	6.51	0.085815	8.07611	AP024708.1	BCX73153.1	NA	NA	NA
gene-TOL5_13540	katE	catalase HPII	-0.0512917	7.82	0.970135	-0.6909	7.29	0.487551	9.60103	AP024708.1	BCX73154.1	Catalase	P	Inorganic ion transport and metabolism
gene-TOL5_13550	-	hypothetical protein	-1.03042	3.42	0.133087	-1.36444	3.57	0.0425428	4.23371	AP024708.1	BCX73155.1	Methylase of polypeptide chain release factors	J	Translation, ribosomal structure and biogenesis
gene-TOL5_13560	yghA	oxidoreductase	-0.444686	6.63	0.60192	-0.864249	6.43	0.236327	7.1773	AP024708.1	BCX73156.1	NAD(P)-dependent dehydrogenase, short-chain alcohol dehydrogenase family	I	Lipid transport and metabolism
gene-TOL5_13570	-	hypothetical protein	-0.331994	4.15	0.837968	-0.427862	4.19	0.753845	3.73278	AP024708.1	BCX73157.1	NA	NA	NA
gene-TOL5_13580	-	hypothetical protein	NA	NA	NA	NA	NA	NA	NA	AP024708.1	BCX73158.1	NA	NA	NA
gene-TOL5_13590	-	hypothetical protein	2.28795	4.28	0.0727639	1.64536	4.12	0.168636	3.39269	AP024708.1	BCX73159.1	NA	NA	NA
gene-TOL5_13600	intS_2	integrase	0.402609	3.92	0.590347	0.546786	4.44	0.385834	4.81962	AP024708.1	BCX73160.1	Integrase/recombinase, includes phage integrase	L	Replication, recombination and repair
gene-TOL5_13610	-	hypothetical protein	-0.0966344	4.73	0.905408	-0.173125	5.16	0.802665	4.91842	AP024708.1	BCX73161.1	NA	NA	NA
gene-TOL5_13620	-	hypothetical protein	-0.350225	5.17	0.755863	-0.500635	5.41	0.586627	3.82947	AP024708.1	BCX73162.1	NA	NA	NA
gene-TOL5_13630	-	hypothetical protein	0.242307	4.49	0.863895	-0.362282	4.36	0.770877	3.0233	AP024708.1	BCX73163.1	NA	NA	NA
gene-TOL5_13640	-	hemolysin activator-related protein	-0.870038	6.65	0.228949	-0.990713	6.81	0.141425	8.43535	AP024708.1	BCX73164.1	Two-partner (type Vb) secretion system protein, HlyB/FhaC/ShlB/HecB family	U	Intracellular trafficking, secretion, and vesicular transport
gene-TOL5_13650	-	toxin-activating lysine-acyltransferase HlyC	-0.967633	3.91	0.227509	-0.711617	4.52	0.318117	4.06785	AP024708.1	BCX73165.1	ACP:protein(Lys) acyltransferase, toxin activator, CyaC/HlyC family	O	Posttranslational modification, protein turnover, chaperones
gene-TOL5_13660	-	hypothetical protein	-0.34345	3.39	0.41151	-0.161897	4.02	0.686102	7.69492	AP024708.1	BCX73166.1	Large exoprotein involved in heme utilization or adhesion	U	Intracellular trafficking, secretion, and vesicular transport
gene-TOL5_13670	-	hypothetical protein	1.84254	6.5	0.0262779	0.481745	5.62	0.507765	4.62882	AP024708.1	BCX73167.1	NA	NA	NA
gene-TOL5_13680	-	hypothetical protein	0.201447	5.51	0.84844	-1.14718	4.68	0.187832	3.26613	AP024708.1	BCX73168.1	NA	NA	NA
gene-TOL5_13690	-	hypothetical protein	NA	NA	NA	NA	NA	NA	NA	AP024708.1	BCX73169.1	NA	NA	NA
gene-TOL5_13700	-	hypothetical protein	NA	NA	NA	NA	NA	NA	NA	AP024708.1	BCX73170.1	NA	NA	NA
gene-TOL5_13710	-	hypothetical protein	NA	NA	NA	NA	NA	NA	NA	AP024708.1	BCX73171.1	NA	NA	NA
gene-TOL5_13720	-	hypothetical protein	-0.938415	3.6	0.359771	-1.21996	3.71	0.193426	3.14839	AP024708.1	BCX73172.1	NA	NA	NA
gene-TOL5_13730	-	hypothetical protein	-0.490844	4.99	0.647284	-1.42742	4.59	0.131191	2.81653	AP024708.1	BCX73173.1	Penicillin-binding protein 1B/1F, peptidoglycan transglycosylase/transpeptidase	M	Cell wall/membrane/envelope biogenesis
gene-TOL5_13740	-	hypothetical protein	0.00573444	4.78	0.993567	-0.712369	4.57	0.267561	4.70591	AP024708.1	BCX73174.1	NA	NA	NA
gene-TOL5_13750	-	hypothetical protein	NA	NA	NA	NA	NA	NA	NA	AP024708.1	BCX73175.1	NA	NA	NA
gene-TOL5_13760	-	hypothetical protein	-0.197778	3.03	0.805499	0.0339398	3.76	0.965046	4.5976	AP024708.1	BCX73176.1	Predicted double-glycine leader peptidase, C39-like (CLD) domain	U	Intracellular trafficking, secretion, and vesicular transport
gene-TOL5_13770	-	hypothetical protein	NA	NA	NA	NA	NA	NA	NA	AP024708.1	BCX73177.1	NA	NA	NA
gene-TOL5_13780	-	hypothetical protein	NA	NA	NA	NA	NA	NA	NA	AP024708.1	BCX73178.1	NA	NA	NA
gene-TOL5_13790	-	hypothetical protein	0.062206	5.09	0.908698	-0.345832	5.18	0.401134	6.00012	AP024708.1	BCX73179.1	NA	NA	NA
gene-TOL5_13800	-	hypothetical protein	NA	NA	NA	NA	NA	NA	NA	AP024708.1	BCX73180.1	NA	NA	NA
gene-TOL5_13810	-	hypothetical protein	NA	NA	NA	NA	NA	NA	NA	AP024708.1	BCX73181.1	NA	NA	NA
gene-TOL5_13820	-	hypothetical protein	1.39977	3	0.369204	1.89578	3.98	0.162209	3.46649	AP024708.1	BCX73182.1	Transposase and inactivated derivatives, IS30 family	X	Mobilome: prophages, transposons
gene-TOL5_13830	-	hypothetical protein	NA	NA	NA	NA	NA	NA	NA	AP024708.1	BCX73183.1	NA	NA	NA
gene-TOL5_13840	-	hypothetical protein	NA	NA	NA	NA	NA	NA	NA	AP024708.1	BCX73184.1	NA	NA	NA
gene-TOL5_13850	-	hypothetical protein	NA	NA	NA	NA	NA	NA	NA	AP024708.1	BCX73185.1	NA	NA	NA
gene-TOL5_13860	-	IS1400 transposase	NA	NA	NA	NA	NA	NA	NA	AP024708.1	BCX73186.1	Transposase InsO of transposable element IS3, Rve (retroviral integrase) family	X	Mobilome: prophages, transposons
gene-TOL5_13870	-	hypothetical protein	0.0397812	4.81	0.982687	0.256204	5.42	0.869745	3.11656	AP024708.1	BCX73187.1	NA	NA	NA
gene-TOL5_13880	-	IS1400 transposase	-0.476781	4.46	0.593011	-0.679876	4.68	0.368125	3.40908	AP024708.1	BCX73188.1	Transposase InsE and inactivated derivatives	X	Mobilome: prophages, transposons
gene-TOL5_13890	-	hypothetical protein	1.21914	5.59	0.07494	0.731019	5.59	0.226751	5.3482	AP024708.1	BCX73189.1	NA	NA	NA
gene-TOL5_13900	tatC_2	TatABCE protein translocation system subunit TatC	-1.32809	1.69	0.391813	-0.95854	2.25	0.476977	2.46989	AP024708.1	BCX73190.1	Twin-arginine protein secretion pathway component TatC	U	Intracellular trafficking, secretion, and vesicular transport
gene-TOL5_13910	-	hypothetical protein	-1.8304	2.66	0.067311	-1.07804	3.84	0.193348	3.14243	AP024708.1	BCX73191.1	Twin-arginine protein secretion pathway components TatA, TatB, TatE	U	Intracellular trafficking, secretion, and vesicular transport
gene-TOL5_13920	tatA_2	sec-independent protein translocase protein TatA	NA	NA	NA	NA	NA	NA	NA	AP024708.1	BCX73192.1	Twin-arginine protein secretion pathway components TatA, TatB, TatE	U	Intracellular trafficking, secretion, and vesicular transport
gene-TOL5_13930	-	oxidoreductase	0.0144555	5.21	0.982753	-0.365572	5.34	0.488839	5.3981	AP024708.1	BCX73193.1	NAD(P)-dependent dehydrogenase, short-chain alcohol dehydrogenase family	I	Lipid transport and metabolism
gene-TOL5_13940	-	D-isomer specific 2-hydroxyacid dehydrogenase family protein	-0.361206	4.33	0.456	-0.463595	4.71	0.276904	4.98372	AP024708.1	BCX73194.1	Lactate dehydrogenase or related 2-hydroxyacid dehydrogenase	C	Energy production and conversion
gene-TOL5_13950	-	fumarylacetoacetate hydrolase	0.323888	4.05	0.582912	0.621021	4.81	0.208704	4.97125	AP024708.1	BCX73195.1	Fumarylacetoacetate (FAA) hydrolase family protein	R	General function prediction only
gene-TOL5_13960	gabD_5	succinate-semialdehyde dehydrogenase I	0.276338	4.31	0.767528	0.283241	4.86	0.720685	5.56474	AP024708.1	BCX73196.1	Acyl-CoA reductase or other NAD-dependent aldehyde dehydrogenase	I	Lipid transport and metabolism
gene-TOL5_13970	xylB	xylulokinase	-0.936214	2.16	0.355371	-0.915842	2.63	0.306299	3.60568	AP024708.1	BCX73197.1	Sugar (pentulose or hexulose) kinase	G	Carbohydrate transport and metabolism
gene-TOL5_13980	-	phosphoglycolate phosphatase	-0.728096	4.87	0.194003	-1.06213	5.01	0.0500884	5.05256	AP024708.1	BCX73198.1	Phosphoglycolate phosphatase, HAD superfamily	C	Energy production and conversion
gene-TOL5_13990	alsR	D-allose-inducible als operon transcriptional repressor	-0.768452	4.62	0.112607	-0.565852	5.3	0.194456	5.37607	AP024708.1	BCX73199.1	DNA-binding transcriptional regulator, MurR/RpiR family, contains HTH and SIS domains	K	Transcription
gene-TOL5_14000	rpiA_1	ribose 5-phosphate isomerase constitutive	NA	NA	NA	NA	NA	NA	NA	AP024708.1	BCX73200.1	Ribose 5-phosphate isomerase	G	Carbohydrate transport and metabolism
gene-TOL5_14010	-	sugar ABC transporter substrate-binding protein	-0.246604	4.53	0.748795	-0.86798	4.39	0.158249	5.26348	AP024708.1	BCX73201.1	ABC-type sugar transport system, periplasmic component, contains N-terminal xre family HTH domain	G	Carbohydrate transport and metabolism
gene-TOL5_14020	-	ATP-binding component of sugar ABC transporter	-0.823002	2.2	0.385608	-0.679796	2.69	0.419112	3.55964	AP024708.1	BCX73202.1	ABC-type sugar transport system, ATPase component	G	Carbohydrate transport and metabolism
gene-TOL5_14030	rbsC	D-ribose ABC transporter permease	0.827814	3.31	0.431139	0.0236179	3.08	0.984037	3.59865	AP024708.1	BCX73203.1	Ribose/xylose/arabinose/galactoside ABC-type transport system, permease component	G	Carbohydrate transport and metabolism
gene-TOL5_14040	-	dehydrogenase	0.0593933	4.07	0.93468	-0.317489	4.19	0.558585	5.16213	AP024708.1	BCX73204.1	Acyl-CoA reductase or other NAD-dependent aldehyde dehydrogenase	I	Lipid transport and metabolism
gene-TOL5_14050	lamB	outer membrane maltoporin LamB	0.275216	3.47	0.758315	0.216115	3.89	0.781887	4.31061	AP024708.1	BCX73205.1	Maltoporin (phage lambda and maltose receptor)	G	Carbohydrate transport and metabolism
gene-TOL5_14060	ydjJ	Zn-dependent NAD(P)-binding oxidoreductase	-0.458674	4.2	0.448831	-0.67675	4.5	0.208704	5.03599	AP024708.1	BCX73206.1	Threonine dehydrogenase or related Zn-dependent dehydrogenase	E	Amino acid transport and metabolism
gene-TOL5_14070	-	hypothetical protein	0.31802	3.03	0.798517	0.627657	4.01	0.508545	3.04607	AP024708.1	BCX73207.1	Transposase and inactivated derivatives, IS5 family	X	Mobilome: prophages, transposons
gene-TOL5_14080	-	hypothetical protein	0.751098	6.34	0.231862	-0.0332944	6.07	0.964351	5.75676	AP024708.1	BCX73208.1	Fimbrial subunit ScuA/B, ScuA/B/SCPU domain	W	Extracellular structures
gene-TOL5_14090	-	hypothetical protein	1.63168	5.26	0.0416428	1.66267	5.77	0.0255406	4.89425	AP024708.1	BCX73209.1	Fimbrial subunit ScuA/B, ScuA/B/SCPU domain	W	Extracellular structures
gene-TOL5_14100	-	hypothetical protein	NA	NA	NA	NA	NA	NA	NA	AP024708.1	BCX73210.1	Fimbrial subunit ScuA/B, ScuA/B/SCPU domain	W	Extracellular structures
gene-TOL5_14110	-	hypothetical protein	1.56434	3.78	0.168681	0.597404	3.36	0.597177	3.55909	AP024708.1	BCX73211.1	P pilus assembly protein, chaperone PapD	W	Extracellular structures
gene-TOL5_14120	-	fimbriae protein	0.491771	3.92	0.360007	0.488409	4.37	0.310615	5.74043	AP024708.1	BCX73212.1	Outer membrane usher protein FimD/PapC	N	Cell motility
gene-TOL5_14130	-	protein CsuE	-0.264915	4.36	0.648289	-0.373527	4.71	0.438001	5.01994	AP024708.1	BCX73213.1	Fimbrial subunit ScuA/B, ScuA/B/SCPU domain	W	Extracellular structures
gene-TOL5_14140	pinR	site-specific recombinase	NA	NA	NA	NA	NA	NA	NA	AP024708.1	BCX73214.1	NA	NA	NA
gene-TOL5_14150	-	hypothetical protein	NA	NA	NA	NA	NA	NA	NA	AP024708.1	BCX73215.1	NA	NA	NA
gene-TOL5_14160	-	hypothetical protein	-0.353727	2.5	0.796461	-0.352986	2.91	0.759307	3.22044	AP024708.1	BCX73216.1	Ectoine hydroxylase-related dioxygenase, phytanoyl-CoA dioxygenase (PhyH) family	Q	Secondary metabolites biosynthesis, transport and catabolism
gene-TOL5_14170	-	putative transcriptional regulator, TetR	-0.281674	2.81	0.821239	-0.00934267	3.55	0.993686	3.19632	AP024708.1	BCX73217.1	DNA-binding protein, AcrR family, includes nucleoid occlusion protein SlmA	K	Transcription
gene-TOL5_14180	gabP_2	gamma-aminobutyrate transporter	1.72211	3.84	0.0208987	1.41579	4.04	0.0359714	4.68098	AP024708.1	BCX73218.1	L-asparagine transporter or related permease	E	Amino acid transport and metabolism
gene-TOL5_14190	-	transcriptional regulator	-0.166824	3.85	0.81595	-0.0791677	4.37	0.900687	5.14838	AP024708.1	BCX73219.1	DNA-binding transcriptional regulator, MocR family, contains an aminotransferase domain	K	Transcription
gene-TOL5_14200	-	hypothetical protein	-1.16902	2.44	0.141583	-0.572599	3.48	0.409578	3.84866	AP024708.1	BCX73220.1	Phosphate-selective porin	P	Inorganic ion transport and metabolism
gene-TOL5_14210	puuE	4-aminobutyrate aminotransferase	1.32912	4.78	0.0755015	0.451364	4.46	0.505057	5.28166	AP024708.1	BCX73221.1	Acetylornithine aminotransferase/4-aminobutyrate aminotransferase/amino acid racemase	E	Amino acid transport and metabolism
gene-TOL5_14220	gabD_6	succinate-semialdehyde dehydrogenase I	0.261117	4.02	0.637655	0.267827	4.5	0.574086	5.14041	AP024708.1	BCX73222.1	Acyl-CoA reductase or other NAD-dependent aldehyde dehydrogenase	I	Lipid transport and metabolism
gene-TOL5_14230	-	hypothetical protein	-0.297452	2.91	0.74611	-0.373791	3.28	0.61765	4.37764	AP024708.1	BCX73223.1	NA	NA	NA
gene-TOL5_14240	aroP_2	phenylalanine transporter	2.33871	2.84	0.0459844	3.16924	4.01	0.00712452	4.05285	AP024708.1	BCX73224.1	L-asparagine transporter or related permease	E	Amino acid transport and metabolism
gene-TOL5_14250	-	acetoacetate decarboxylase	-0.0613617	5.73	0.916966	-0.0242033	6.27	0.965046	6.31884	AP024708.1	BCX73225.1	NA	NA	NA
gene-TOL5_14260	cpo	alpha/beta hydrolase	-0.161115	3.98	0.828044	-0.823796	3.82	0.154119	4.21998	AP024708.1	BCX73226.1	2-succinyl-6-hydroxy-2,4-cyclohexadiene-1-carboxylate synthase MenH/undecaprenyl monophosphate-sugar esterase UshA/YqjL	H	Coenzyme transport and metabolism
gene-TOL5_14270	-	F17-like fimbrial subunit	1.08609	7.1	0.150083	1.90495	8.34	0.017034	7.09732	AP024708.1	BCX73227.1	Pilin (type 1 fimbrial protein)	N	Cell motility
gene-TOL5_14280	yadV_1	periplasmic pilin chaperone	1.70921	3.82	0.13317	2.9823	5.39	0.0100745	4.65508	AP024708.1	BCX73228.1	P pilus assembly protein, chaperone PapD	W	Extracellular structures
gene-TOL5_14290	-	F17-like fimbrial usher	0.755629	3.61	0.148072	1.44505	4.74	0.0100271	5.744	AP024708.1	BCX73229.1	Outer membrane usher protein FimD/PapC	N	Cell motility
gene-TOL5_14300	mrkD	outer membrane usher protein	-0.397256	4.61	0.439567	-0.177094	5.27	0.719912	5.47914	AP024708.1	BCX73230.1	Pilin (type 1 fimbrial protein)	N	Cell motility
gene-TOL5_14310	-	hypothetical protein	0.441595	5.4	0.692084	-0.940297	4.37	0.316617	3.94857	AP024708.1	BCX73231.1	NA	NA	NA
gene-TOL5_14320	-	transcriptional regulator	0.266103	3.48	0.739872	0.303986	3.94	0.646518	4.00463	AP024708.1	BCX73232.1	DNA-binding transcriptional regulator, LysR family	K	Transcription
gene-TOL5_14330	aptA	aspartate aminotransferase family protein	-0.530224	6.41	0.355371	-1.06791	6.37	0.0530919	7.62844	AP024708.1	BCX73233.1	Adenosylmethionine-8-amino-7-oxononanoate aminotransferase	H	Coenzyme transport and metabolism
gene-TOL5_14340	feaB_2	phenylacetaldehyde dehydrogenase	-0.241642	5.8	0.748795	-0.673429	5.84	0.255215	7.1246	AP024708.1	BCX73234.1	Acyl-CoA reductase or other NAD-dependent aldehyde dehydrogenase	I	Lipid transport and metabolism
gene-TOL5_14350	gabP_3	gamma-aminobutyrate transporter	-0.488659	4.79	0.389305	-0.750926	5.03	0.145326	6.02523	AP024708.1	BCX73235.1	L-asparagine transporter or related permease	E	Amino acid transport and metabolism
gene-TOL5_14360	-	hypothetical protein	-0.131912	4.25	0.927778	0.520354	5.18	0.624387	3.87639	AP024708.1	BCX73236.1	NA	NA	NA
gene-TOL5_14370	yetL	putative HTH-type transcriptional regulator YetL	0.0436969	5.18	0.959714	0.403291	5.94	0.506783	5.00683	AP024708.1	BCX73237.1	DNA-binding transcriptional regulator, MarR family	K	Transcription
gene-TOL5_14380	fhuA_3	ferrichrome outer membrane transporter	0.306716	3.18	0.786054	0.245841	3.57	0.802665	4.75495	AP024708.1	BCX73238.1	Outer membrane receptor for ferric coprogen and ferric-rhodotorulic acid	P	Inorganic ion transport and metabolism
gene-TOL5_14390	-	transcriptional regulator	-0.144551	3.65	0.863895	-0.715981	3.58	0.273033	4.72741	AP024708.1	BCX73239.1	DNA-binding transcriptional regulator, MocR family, contains an aminotransferase domain	K	Transcription
gene-TOL5_14400	-	hypothetical protein	0.456066	2.45	0.613852	0.542376	2.89	0.476338	3.76498	AP024708.1	BCX73240.1	Predicted amidohydrolase YtcJ	R	General function prediction only
gene-TOL5_14410	-	hypothetical protein	NA	NA	NA	NA	NA	NA	NA	AP024708.1	BCX73241.1	Two-partner (type Vb) secretion system protein, HlyB/FhaC/ShlB/HecB family	U	Intracellular trafficking, secretion, and vesicular transport
gene-TOL5_14420	allC	allantoate amidohydrolase	0.741926	3.12	0.258817	0.442988	3.3	0.470905	3.85889	AP024708.1	BCX73242.1	Acetylornithine deacetylase/Succinyl-diaminopimelate desuccinylase or related deacylase	E	Amino acid transport and metabolism
gene-TOL5_14430	patA	putrescine:2-oxoglutaric acid aminotransferase	-0.221245	3.96	0.71967	-0.166747	4.5	0.756197	5.17814	AP024708.1	BCX73243.1	Adenosylmethionine-8-amino-7-oxononanoate aminotransferase	H	Coenzyme transport and metabolism
gene-TOL5_14440	betB_3	betaine aldehyde dehydrogenase	0.609695	4.4	0.327439	0.655991	4.91	0.244525	5.43372	AP024708.1	BCX73244.1	Acyl-CoA reductase or other NAD-dependent aldehyde dehydrogenase	I	Lipid transport and metabolism
gene-TOL5_14450	puuP	putrescine importer	0.228674	3.17	0.748795	0.248543	3.63	0.677897	4.16049	AP024708.1	BCX73245.1	Serine and glutamate transporter AimA/YbeC, amino acid:H symporter family	E	Amino acid transport and metabolism
gene-TOL5_14460	aguA	putative agmatine deiminase	-1.56295	4.7	0.0205486	-1.74524	4.91	0.00959312	6.07804	AP024708.1	BCX73246.1	Agmatine/peptidylarginine deiminase	E	Amino acid transport and metabolism
gene-TOL5_14470	nasF	nitrate transporter	0.554377	2.27	0.564231	1.77303	3.78	0.0297892	3.44411	AP024708.1	BCX73247.1	ABC-type nitrate/sulfonate/bicarbonate transport system, periplasmic component	P	Inorganic ion transport and metabolism
gene-TOL5_14480	nasT	response regulator	NA	NA	NA	NA	NA	NA	NA	AP024708.1	BCX73248.1	Two-component response regulator, AmiR/NasT family, consists of REC and RNA-binding antiterminator (ANTAR) domains	T	Signal transduction mechanisms
gene-TOL5_14490	crnA	MFS transporter	NA	NA	NA	NA	NA	NA	NA	AP024708.1	BCX73249.1	Nitrate/nitrite transporter NarK	P	Inorganic ion transport and metabolism
gene-TOL5_14500	nirB	nitrite reductase subunit NirD	-0.353518	3.2	0.555897	-0.200281	3.8	0.719993	5.28715	AP024708.1	BCX73250.1	NAD(P)H-nitrite reductase, large subunit	C	Energy production and conversion
gene-TOL5_14510	nasD	nitrate reductase	0.260708	2.61	0.777117	0.516868	3.26	0.460521	3.97398	AP024708.1	BCX73251.1	NAD(P)H-nitrite reductase, large subunit	C	Energy production and conversion
gene-TOL5_14520	napA	periplasmic nitrate reductase NapA	0.291338	2.61	0.644126	0.322266	3.04	0.547311	4.54423	AP024708.1	BCX73252.1	Mo-containing formate dehydrogenase ForCE, catalytic subunit	C	Energy production and conversion
gene-TOL5_14530	mobA	molybdenum cofactor guanylyltransferase	0.399478	5.83	0.59171	-0.168206	5.72	0.815489	5.60559	AP024708.1	BCX73253.1	Molybdopterin-guanine dinucleotide biosynthesis protein A	H	Coenzyme transport and metabolism
gene-TOL5_14540	moaA	molybdopterin biosynthesis protein A	NA	NA	NA	NA	NA	NA	NA	AP024708.1	BCX73254.1	GTP 3',8-cyclase (molybdenum cofactor biosynthesis protein MoaA)	H	Coenzyme transport and metabolism
gene-TOL5_14550	-	hypothetical protein	NA	NA	NA	NA	NA	NA	NA	AP024708.1	BCX73255.1	Molybdopterin synthase sulfur carrier subunit MoaD	H	Coenzyme transport and metabolism
gene-TOL5_14560	moaE	molybdenum cofactor biosynthesis protein MoaE	NA	NA	NA	NA	NA	NA	NA	AP024708.1	BCX73256.1	Molybdopterin synthase catalytic subunit MoaE	H	Coenzyme transport and metabolism
gene-TOL5_14570	moaCB	bifunctional molybdenum cofactor biosynthesis protein MoaC/MoaB	0.611508	2.55	0.627898	1.40133	3.72	0.164607	3.46411	AP024708.1	BCX73257.1	Molybdenum cofactor biosynthesis enzyme MoaC	H	Coenzyme transport and metabolism
gene-TOL5_14580	moeA	molybdopterin molybdenumtransferase	0.174839	2.33	0.890324	0.192512	2.63	0.864445	3.30885	AP024708.1	BCX73258.1	Molybdopterin Mo-transferase (molybdopterin biosynthesis)	H	Coenzyme transport and metabolism
gene-TOL5_14590	modA	molybdate ABC transporter periplasmic binding protein	NA	NA	NA	NA	NA	NA	NA	AP024708.1	BCX73259.1	ABC-type molybdate transport system, periplasmic Mo-binding protein ModA	P	Inorganic ion transport and metabolism
gene-TOL5_14600	modB	molybdate ABC transporter permease	0.207613	3.32	0.860514	-0.0626973	3.54	0.957514	3.46269	AP024708.1	BCX73260.1	ABC-type molybdate transport system, permease component ModB	P	Inorganic ion transport and metabolism
gene-TOL5_14610	modC	molybdate-transporting ATPase	NA	NA	NA	NA	NA	NA	NA	AP024708.1	BCX73261.1	ABC-type molybdate transport system, ATPase component ModC	P	Inorganic ion transport and metabolism
gene-TOL5_14620	-	hypothetical protein	0.977328	3.39	0.231158	1.22995	4.01	0.101222	4.03345	AP024708.1	BCX73262.1	Uncharacterized conserved protein YurZ, alkylhydroperoxidase/carboxymuconolactone decarboxylase family	R	General function prediction only
gene-TOL5_14630	met13	methylenetetrahydrofolate reductase	-0.0279372	4.64	0.960822	0.0130548	5.16	0.9783	5.6839	AP024708.1	BCX73263.1	5,10-methylenetetrahydrofolate reductase	E	Amino acid transport and metabolism
gene-TOL5_14640	-	hypothetical protein	0.490978	4.21	0.658847	0.980496	5	0.272674	4.36404	AP024708.1	BCX73264.1	Epoxyqueuosine reductase QueH (tRNA modification)	J	Translation, ribosomal structure and biogenesis
gene-TOL5_14650	metR	methionine biosynthesis regulon transcriptional regulator	0.711494	7.82	0.296768	0.773281	8.41	0.211449	8.30021	AP024708.1	BCX73265.1	DNA-binding transcriptional regulator, LysR family	K	Transcription
gene-TOL5_14660	-	urea carboxylase	0.983927	2.97	0.420548	1.0796	3.39	0.307222	3.22499	AP024708.1	BCX73266.1	Uncharacterized conserved protein YcgI, DUF1989 family	S	Function unknown
gene-TOL5_14670	-	urea carboxylase	0.259615	3.29	0.815894	-0.18713	3.38	0.848948	3.31553	AP024708.1	BCX73267.1	Uncharacterized conserved protein YcgI, DUF1989 family	S	Function unknown
gene-TOL5_14680	-	urea carboxylase	0.0471046	3.71	0.93788	-0.0393299	4.09	0.945641	6.10504	AP024708.1	BCX73268.1	Acetyl/propionyl-CoA carboxylase, alpha subunit	I	Lipid transport and metabolism
gene-TOL5_14690	kefF	flavodoxin	NA	NA	NA	NA	NA	NA	NA	AP024708.1	BCX73269.1	Putative NADPH-quinone reductase (modulator of drug activity B)	R	General function prediction only
gene-TOL5_14700	-	transcriptional regulator	-1.28504	2.05	0.471695	-0.556656	3.54	0.730183	2.54635	AP024708.1	BCX73270.1	DNA-binding transcriptional regulator, HxlR family	K	Transcription
gene-TOL5_14710	copG	transcriptional regulator	NA	NA	NA	NA	NA	NA	NA	AP024708.1	BCX73271.1	Metal-responsive transcriptional regulator, contains CopG/Arc/MetJ DNA-binding domain	K	Transcription
gene-TOL5_14720	-	allophanate hydrolase	0.36371	2.75	0.660868	0.481497	3.31	0.479614	4.18287	AP024708.1	BCX73272.1	Asp-tRNAAsn/Glu-tRNAGln amidotransferase A subunit or related amidase	J	Translation, ribosomal structure and biogenesis
gene-TOL5_14730	-	ABC transporter substrate-binding protein	-0.199202	2.6	0.849039	-0.494336	2.7	0.554171	3.22378	AP024708.1	BCX73273.1	ABC-type nitrate/sulfonate/bicarbonate transport system, periplasmic component	P	Inorganic ion transport and metabolism
gene-TOL5_14740	qacF	multidrug SMR transporter	NA	NA	NA	NA	NA	NA	NA	AP024708.1	BCX73274.1	Multidrug transporter EmrE and related cation transporters	V	Defense mechanisms
gene-TOL5_14750	-	hypothetical protein	-0.0982346	1.89	0.960738	0.60965	2.74	0.663418	2.7226	AP024708.1	BCX73275.1	NA	NA	NA
gene-TOL5_14760	-	2OG-Fe(II) oxygenase	-0.0661456	2.61	0.960822	-0.180426	2.97	0.870291	3.27267	AP024708.1	BCX73276.1	Isopenicillin N synthase and related dioxygenases	Q	Secondary metabolites biosynthesis, transport and catabolism
gene-TOL5_14770	-	ABC transporter	0.482146	2.82	0.750336	0.0707868	3.11	0.963818	3.33903	AP024708.1	BCX73277.1	ABC-type nitrate/sulfonate/bicarbonate transport system, ATPase component	P	Inorganic ion transport and metabolism
gene-TOL5_14780	-	hypothetical protein	0.971772	3.1	0.276247	1.16673	3.65	0.149314	3.66895	AP024708.1	BCX73278.1	ABC-type nitrate/sulfonate/bicarbonate transport system, permease component	P	Inorganic ion transport and metabolism
gene-TOL5_14790	-	hypothetical protein	0.214231	9.42	0.812674	-1.10391	8.86	0.120081	7.86628	AP024708.1	BCX73279.1	NA	NA	NA
gene-TOL5_14800	umuD_1	DNA polymerase V	0.898031	4.52	0.219469	0.014358	4.22	0.986007	4.1439	AP024708.1	BCX73280.1	SOS-response transcriptional repressor LexA (RecA-mediated autopeptidase)	K	Transcription
gene-TOL5_14810	rutD_1	reactive intermediate detoxifying aminoacrylate hydrolase	2.03333	2.77	0.159699	1.67399	2.76	0.21225	2.84649	AP024708.1	BCX73281.1	2-succinyl-6-hydroxy-2,4-cyclohexadiene-1-carboxylate synthase MenH/undecaprenyl monophosphate-sugar esterase UshA/YqjL	H	Coenzyme transport and metabolism
gene-TOL5_14820	rutE	malonic semialdehyde reductase	-1.01743	2.57	0.29186	-0.608521	3.27	0.473647	2.91294	AP024708.1	BCX73282.1	Nitroreductase	C	Energy production and conversion
gene-TOL5_14830	rutA	pyrimidine oxygenase	-0.246273	2.55	0.82206	0.283838	3.55	0.752488	3.71017	AP024708.1	BCX73283.1	Flavin-dependent oxidoreductase, luciferase family (includes alkanesulfonate monooxygenase SsuD and methylene tetrahydromethanopterin reductase)	H	Coenzyme transport and metabolism
gene-TOL5_14840	rutB	ureidoacrylate amidohydrolase	-1.00229	3.41	0.136989	-1.31108	3.66	0.0467597	3.98544	AP024708.1	BCX73284.1	Nicotinamidase-related amidase	H	Coenzyme transport and metabolism
gene-TOL5_14850	rutC	aminoacrylate deaminase	0.23172	4.22	0.845263	-0.174691	4.29	0.871435	3.43623	AP024708.1	BCX73285.1	Enamine deaminase RidA/Endoribonuclease Rid7C, YjgF/YER057c/UK114 family	V	Defense mechanisms
gene-TOL5_14860	rutF_2	pyrimidine utilization flavin reductase protein F	0.24726	4.12	0.791843	0.215054	4.57	0.789389	3.95759	AP024708.1	BCX73286.1	FMN reductase RutF, DIM6/NTAB family	C	Energy production and conversion
gene-TOL5_14870	rutG_2	pyrimidine permease	-0.281418	2.18	0.775839	0.193359	3.07	0.817202	3.51184	AP024708.1	BCX73287.1	Xanthine/uracil permease	F	Nucleotide transport and metabolism
gene-TOL5_14880	ghbD	3-hydroxyisobutyrate dehydrogenase GhbD	2.45626	2.93	0.0694706	1.59327	2.63	0.216242	2.96348	AP024708.1	BCX73288.1	3-hydroxyisobutyrate dehydrogenase or related beta-hydroxyacid dehydrogenase	I	Lipid transport and metabolism
gene-TOL5_14890	-	hypothetical protein	5.62513	9.83	0.000840853	0.38222	5.08	0.77179	7.09404	AP024708.1	BCX73289.1	NA	NA	NA
gene-TOL5_14900	-	class II aldolase	-0.291684	7.32	0.601131	-1.25986	6.81	0.0204957	7.45118	AP024708.1	BCX73290.1	5-methylthioribulose/5-deoxyribulose/Fuculose 1-phosphate aldolase (methionine salvage, sugar degradation)	E	Amino acid transport and metabolism
gene-TOL5_14910	yhhW	quercetin 2,3-dioxygenase	0.48725	10.03	0.448453	-0.215095	9.76	0.732312	9.84904	AP024708.1	BCX73291.1	Redox-sensitive bicupin YhaK, pirin superfamily	R	General function prediction only
gene-TOL5_14920	-	peptidase	0.108147	6.82	0.85589	0.332135	7.55	0.477629	7.88377	AP024708.1	BCX73292.1	Lipoprotein-anchoring transpeptidase ErfK/SrfK	M	Cell wall/membrane/envelope biogenesis
gene-TOL5_14930	hemE	uroporphyrinogen decarboxylase	0.587716	5.05	0.315523	1.08926	5.94	0.0524107	5.91079	AP024708.1	BCX73293.1	Uroporphyrinogen-III decarboxylase HemE	H	Coenzyme transport and metabolism
gene-TOL5_14940	-	membrane protein	0.097858	2.23	0.940897	0.655797	3.22	0.488839	2.99571	AP024708.1	BCX73294.1	Uncharacterized membrane protein YoaT, DUF817 family	S	Function unknown
gene-TOL5_14950	-	hypothetical protein	1.64173	9.59	0.0262779	0.934027	9.28	0.130511	8.60122	AP024708.1	BCX73295.1	NA	NA	NA
gene-TOL5_14960	-	hypothetical protein	0.885006	4.06	0.18848	0.863633	4.51	0.159371	5.46124	AP024708.1	BCX73296.1	NA	NA	NA
gene-TOL5_14970	-	hypothetical protein	0.508768	2.86	0.756113	1.37604	3.74	0.253312	3.62831	AP024708.1	BCX73297.1	DNA-binding response regulator, OmpR family, contains REC and winged-helix (wHTH) domain	T	Signal transduction mechanisms
gene-TOL5_14980	cycA_2	D-alanine/D-serine/glycine transporter	-1.06519	3.75	0.101796	-1.28863	4.03	0.042005	5.22786	AP024708.1	BCX73298.1	Serine and glutamate transporter AimA/YbeC, amino acid:H symporter family	E	Amino acid transport and metabolism
gene-TOL5_14990	eutB	ethanolamine ammonia-lyase large subunit	-1.64419	2.51	0.0746318	-0.86518	3.82	0.265917	4.55152	AP024708.1	BCX73299.1	Ethanolamine ammonia-lyase, large subunit	E	Amino acid transport and metabolism
gene-TOL5_15000	eutC	ethanolamine ammonia-lyase small subunit	-1.12139	3.19	0.0952536	-0.70679	4	0.229214	4.01339	AP024708.1	BCX73300.1	Ethanolamine ammonia-lyase, small subunit	E	Amino acid transport and metabolism
gene-TOL5_15010	ydiO_4	acyl-CoA dehydrogenase	-1.07285	2.58	0.194003	-0.160566	3.86	0.844889	4.128	AP024708.1	BCX73301.1	Acyl-CoA dehydrogenase related to the alkylation response protein AidB	I	Lipid transport and metabolism
gene-TOL5_15020	-	hypothetical protein	-0.175061	3.41	0.782215	-0.0662764	3.98	0.907059	5.69906	AP024708.1	BCX73302.1	NAD(P)-dependent dehydrogenase, short-chain alcohol dehydrogenase family	I	Lipid transport and metabolism
gene-TOL5_15030	ltp1	lipid-transfer protein	0.0773132	2.4	0.963257	-0.0208441	2.62	0.98829	3.28001	AP024708.1	BCX73303.1	Acetyl-CoA acetyltransferase	I	Lipid transport and metabolism
gene-TOL5_15040	-	hypothetical protein	-0.171876	5.76	0.843387	-0.93442	5.37	0.169123	6.09147	AP024708.1	BCX73304.1	Predicted metal-dependent hydrolase	R	General function prediction only
gene-TOL5_15050	-	hypothetical protein	-1.30713	3.33	0.0561254	-1.06286	4.05	0.0786355	3.94943	AP024708.1	BCX73305.1	DNA-binding protein, AcrR family, includes nucleoid occlusion protein SlmA	K	Transcription
gene-TOL5_15060	-	hypothetical protein	-0.807911	3.19	0.305706	-0.366863	4.06	0.614726	3.82819	AP024708.1	BCX73306.1	NA	NA	NA
gene-TOL5_15070	-	hypothetical protein	-0.986027	2.61	0.595665	0.079094	3.27	0.965046	2.9459	AP024708.1	BCX73307.1	Predicted enzyme of the cupin superfamily	R	General function prediction only
gene-TOL5_15080	folE	GTP cyclohydrolase 1	0.0225932	4.66	0.978308	0.88234	5.92	0.174198	4.92733	AP024708.1	BCX73308.1	GTP cyclohydrolase I	H	Coenzyme transport and metabolism
gene-TOL5_15090	-	hypothetical protein	0.792908	7.13	0.162338	1.11532	7.93	0.0436764	7.25863	AP024708.1	BCX73309.1	Stalled ribosome-rescuing mRNA endonuclease or DNA-nicking endonuclease, Smr domain	J	Translation, ribosomal structure and biogenesis
gene-TOL5_15100	-	hypothetical protein	NA	NA	NA	NA	NA	NA	NA	AP024708.1	BCX73310.1	Ankyrin repeat	T	Signal transduction mechanisms
gene-TOL5_15110	trpC	indole-3-glycerol phosphate synthase	-0.703981	4.81	0.194003	-0.922124	5.07	0.0720986	5.33227	AP024708.1	BCX73311.1	Indole-3-glycerol phosphate synthase	E	Amino acid transport and metabolism
gene-TOL5_15120	trpD	anthranilate phosphoribosyltransferase	-0.193085	3.25	0.868969	0.402417	4.28	0.669242	4.34807	AP024708.1	BCX73312.1	Anthranilate phosphoribosyltransferase, glycosyltransferase domain	E	Amino acid transport and metabolism
gene-TOL5_15130	pabA	aminodeoxychorismate synthase subunit II	1.00351	7.36	0.0857788	0.816674	7.76	0.122248	7.02493	AP024708.1	BCX73313.1	Anthranilate/para-aminobenzoate synthase component II (glutamine amidotransferase)	E	Amino acid transport and metabolism
gene-TOL5_15140	-	hypothetical protein	NA	NA	NA	NA	NA	NA	NA	AP024708.1	BCX73314.1	NA	NA	NA
gene-TOL5_15150	-	hypothetical protein	2.52056	3.85	0.110966	2.6778	4.45	0.0675322	3.39866	AP024708.1	BCX73315.1	NA	NA	NA
gene-TOL5_15160	-	hypothetical protein	NA	NA	NA	NA	NA	NA	NA	AP024708.1	BCX73316.1	Ca2+binding protein, EF-hand superfamily	T	Signal transduction mechanisms
gene-TOL5_15170	-	hypothetical protein	-0.209838	2.84	0.863895	-0.33754	3.29	0.746479	2.99357	AP024708.1	BCX73317.1	NA	NA	NA
gene-TOL5_15180	-	hypothetical protein	NA	NA	NA	NA	NA	NA	NA	AP024708.1	BCX73318.1	NA	NA	NA
gene-TOL5_15190	-	hypothetical protein	-1.1625	5.69	0.133087	-1.33139	5.92	0.0696965	4.45284	AP024708.1	BCX73319.1	NA	NA	NA
gene-TOL5_15200	-	hypothetical protein	3.84552	5.85	0.00865735	3.75471	6.07	0.00820338	4.40545	AP024708.1	BCX73320.1	NA	NA	NA
gene-TOL5_15210	-	hypothetical protein	0.010241	4.54	0.987624	-0.226988	4.74	0.698041	5.04758	AP024708.1	BCX73321.1	NA	NA	NA
gene-TOL5_15220	-	GTP-binding protein	-0.318018	7.65	0.691553	-1.60932	6.76	0.0258753	7.38638	AP024708.1	BCX73322.1	Signal recognition particle receptor subunit beta, a GTPase	U	Intracellular trafficking, secretion, and vesicular transport
gene-TOL5_15230	glnA	glutamine synthetase	-0.104006	10.42	0.866145	-0.576138	10.45	0.231604	11.4888	AP024708.1	BCX73323.1	Glutamine synthetase	E	Amino acid transport and metabolism
gene-TOL5_15240	-	hypothetical protein	-0.578248	5.24	0.514298	0.176976	6.4	0.838553	5.27803	AP024708.1	BCX73324.1	TRAP-type C4-dicarboxylate transport system, periplasmic component	G	Carbohydrate transport and metabolism
gene-TOL5_15250	-	hypothetical protein	-0.131943	7.04	0.889049	0.520425	8.06	0.477758	6.53341	AP024708.1	BCX73325.1	NA	NA	NA
gene-TOL5_15260	-	RNA polymerase sigma factor	-0.0747117	8.88	0.938169	0.463061	9.75	0.532695	9.20787	AP024708.1	BCX73326.1	DNA-directed RNA polymerase specialized sigma subunit, sigma24 family	K	Transcription
gene-TOL5_15270	-	rRNA methyltransferase	0.949191	3.51	0.297322	1.3643	4.35	0.0985349	3.9446	AP024708.1	BCX73327.1	tRNA G18 (ribose-2'-O)-methylase SpoU	J	Translation, ribosomal structure and biogenesis
gene-TOL5_15280	fbp_1	fructose-1,6-bisphosphatase I	0.549979	5.6	0.238607	0.595478	6.12	0.166427	6.12345	AP024708.1	BCX73328.1	Fructose-1,6-bisphosphatase	G	Carbohydrate transport and metabolism
gene-TOL5_15290	-	hypothetical protein	1.0214	11.95	0.218082	0.915668	12.23	0.229209	10.0271	AP024708.1	BCX73329.1	NA	NA	NA
gene-TOL5_15300	-	hypothetical protein	0.502422	7.39	0.527519	-0.791358	6.51	0.255579	6.93146	AP024708.1	BCX73330.1	NA	NA	NA
gene-TOL5_15310	pal	peptidoglycan-associated outer membrane lipoprotein	-0.207522	6.24	0.774748	-0.0189608	6.89	0.977138	6.3108	AP024708.1	BCX73331.1	Outer membrane protein OmpA and related peptidoglycan-associated (lipo)proteins	M	Cell wall/membrane/envelope biogenesis
gene-TOL5_15320	tolB	translocation protein TolB	0.549055	7.66	0.297058	0.523097	8.09	0.272797	8.54715	AP024708.1	BCX73332.1	Periplasmic component TolB of the Tol biopolymer transport system	U	Intracellular trafficking, secretion, and vesicular transport
gene-TOL5_15330	-	hypothetical protein	1.1087	4.39	0.179123	1.53973	5.38	0.0490289	4.22871	AP024708.1	BCX73333.1	NA	NA	NA
gene-TOL5_15340	-	hypothetical protein	0.377689	6.6	0.590097	0.215994	6.88	0.742448	6.05674	AP024708.1	BCX73334.1	NA	NA	NA
gene-TOL5_15350	-	hypothetical protein	-0.814814	3.54	0.186774	-0.182235	4.59	0.762444	5.0768	AP024708.1	BCX73335.1	NA	NA	NA
gene-TOL5_15360	tolR	colicin transporter TolR	0.0291462	3.9	0.983358	0.750348	4.88	0.498814	4.08504	AP024708.1	BCX73336.1	Biopolymer transport protein ExbD	U	Intracellular trafficking, secretion, and vesicular transport
gene-TOL5_15370	tolQ	colicin transporter TolQ	0.384863	6.22	0.607206	0.849211	7.08	0.183231	6.54486	AP024708.1	BCX73337.1	Biopolymer transport protein ExbB/TolQ	U	Intracellular trafficking, secretion, and vesicular transport
gene-TOL5_15380	ybgC	acyl-CoA thioester hydrolase	0.736177	6.83	0.156701	0.403487	7.01	0.393557	5.95352	AP024708.1	BCX73338.1	Acyl-CoA thioesterase FadM	I	Lipid transport and metabolism
gene-TOL5_15390	-	hypothetical protein	NA	NA	NA	NA	NA	NA	NA	AP024708.1	BCX73339.1	NA	NA	NA
gene-TOL5_15400	-	hypothetical protein	-0.526504	4.51	0.493778	-0.782904	4.74	0.244525	4.15648	AP024708.1	BCX73340.1	NA	NA	NA
gene-TOL5_15410	-	hypothetical protein	NA	NA	NA	NA	NA	NA	NA	AP024708.1	BCX73341.1	Uncharacterized conserved protein, DUF2345 family	S	Function unknown
gene-TOL5_15420	-	hypothetical protein	-0.729038	3.45	0.556507	-0.716122	3.76	0.505056	3.5367	AP024708.1	BCX73342.1	NA	NA	NA
gene-TOL5_15430	-	hypothetical protein	NA	NA	NA	NA	NA	NA	NA	AP024708.1	BCX73343.1	NA	NA	NA
gene-TOL5_15440	-	hypothetical protein	NA	NA	NA	NA	NA	NA	NA	AP024708.1	BCX73344.1	NA	NA	NA
gene-TOL5_15450	-	hypothetical protein	-0.445994	3.69	0.431253	-0.232492	4.36	0.663572	5.17033	AP024708.1	BCX73345.1	Outer membrane receptor for ferrienterochelin and colicins	P	Inorganic ion transport and metabolism
gene-TOL5_15460	-	hypothetical protein	-0.4272	4.21	0.528285	-0.180146	4.92	0.781225	4.30945	AP024708.1	BCX73346.1	Outer membrane receptor protein, Fe transport	P	Inorganic ion transport and metabolism
gene-TOL5_15470	ruvB	ATP-dependent DNA helicase	-0.974805	5.44	0.0340673	-0.695956	6.2	0.0793239	6.54366	AP024708.1	BCX73347.1	Holliday junction resolvasome RuvABC, ATP-dependent DNA helicase subunit RuvB	L	Replication, recombination and repair
gene-TOL5_15480	ruvA	component of RuvABC resolvasome regulatory subunit	-0.247078	3.71	0.756905	0.709563	5.07	0.237593	4.16826	AP024708.1	BCX73348.1	Holliday junction resolvasome RuvABC DNA-binding subunit	L	Replication, recombination and repair
gene-TOL5_15490	-	hypothetical protein	0.183084	3.86	0.84029	0.568267	4.7	0.40405	4.1093	AP024708.1	BCX73349.1	NA	NA	NA
gene-TOL5_15500	dgt_1	deoxyguanosine triphosphate triphosphohydrolase	0.623325	6.38	0.391813	0.239346	6.31	0.741599	7.19822	AP024708.1	BCX73350.1	dGTP triphosphohydrolase	F	Nucleotide transport and metabolism
gene-TOL5_15510	-	hypothetical protein	-0.960602	2	0.319088	-0.434607	2.8	0.621721	3.19498	AP024708.1	BCX73351.1	NA	NA	NA
gene-TOL5_15520	-	hypothetical protein	NA	NA	NA	NA	NA	NA	NA	AP024708.1	BCX73352.1	NA	NA	NA
gene-TOL5_15530	purL	phosphoribosylformyl-glycineamide synthetase	0.308482	6.08	0.489756	0.283857	6.56	0.472958	8.58298	AP024708.1	BCX73353.1	Phosphoribosylformylglycinamidine (FGAM) synthase, synthetase domain	F	Nucleotide transport and metabolism
gene-TOL5_15540	-	hypothetical protein	NA	NA	NA	NA	NA	NA	NA	AP024708.1	BCX73354.1	NA	NA	NA
gene-TOL5_15550	-	hypothetical protein	0.640287	3.62	0.501822	0.347695	3.83	0.705266	3.2464	AP024708.1	BCX73355.1	NA	NA	NA
gene-TOL5_15560	-	hypothetical protein	NA	NA	NA	NA	NA	NA	NA	AP024708.1	BCX73356.1	NA	NA	NA
gene-TOL5_15570	gltP_1	proton glutamate symport protein	0.380723	4.35	0.570657	0.0307389	4.48	0.965608	5.17951	AP024708.1	BCX73357.1	Naﱿdicarboxylate symporter	C	Energy production and conversion
gene-TOL5_15580	ybhR	multidrug ABC transporter permease	-0.835975	2.12	0.388315	-0.900834	2.4	0.29022	3.0271	AP024708.1	BCX73358.1	ABC-type multidrug transport system, permease component	V	Defense mechanisms
gene-TOL5_15590	-	multidrug ABC transporter permease	-0.426671	3.75	0.486884	-0.501005	4.15	0.347119	4.6589	AP024708.1	BCX73359.1	Uncharacterized membrane protein YhgE, phage infection protein (PIP) family	S	Function unknown
gene-TOL5_15600	-	RND transporter	-0.948896	3.09	0.242965	-0.192285	4.22	0.815328	4.68397	AP024708.1	BCX73360.1	Multidrug resistance efflux pump EmrA	V	Defense mechanisms
gene-TOL5_15610	-	transporter	0.0385442	4.89	0.961402	0.771428	6.06	0.176541	6.39369	AP024708.1	BCX73361.1	Outer membrane protein TolC	M	Cell wall/membrane/envelope biogenesis
gene-TOL5_15620	-	hypothetical protein	-0.606237	7.2	0.319088	-1.34348	6.86	0.0293913	6.61234	AP024708.1	BCX73362.1	Chalcone/flavanone-binding protein YndB, AHSA1/START/SRPBCC domain	I	Lipid transport and metabolism
gene-TOL5_15630	-	hypothetical protein	0.713575	4.88	0.491951	0.536857	5.12	0.569091	4.13727	AP024708.1	BCX73363.1	Protein N-acetyltransferase, RimJ/RimL family	J	Translation, ribosomal structure and biogenesis
gene-TOL5_15640	serC	3-phosphoserine/phosphohydroxythreonine aminotransferase	0.492552	4.97	0.463966	1.21674	6.15	0.0519232	6.02646	AP024708.1	BCX73364.1	Phosphoserine aminotransferase	H	Coenzyme transport and metabolism
gene-TOL5_15650	-	hypothetical protein	-0.444841	8.3	0.382486	0.0795963	9.3	0.881242	9.23406	AP024708.1	BCX73365.1	NA	NA	NA
gene-TOL5_15660	yaiI	hypothetical protein	0.340715	7.06	0.422965	0.394061	7.6	0.294125	6.5849	AP024708.1	BCX73366.1	Uncharacterized conserved protein YaiI, UPF0178 family	S	Function unknown
gene-TOL5_15670	pagO	membrane protein	-0.293015	3.69	0.729833	0.42583	4.88	0.525389	4.67733	AP024708.1	BCX73367.1	Amino acid export permease, drug/metabolite transporter (DMT) superfamily	E	Amino acid transport and metabolism
gene-TOL5_15680	y4fC	N5,N10-methylene tetrahydromethanopterin reductase	-0.183684	3.25	0.805499	-0.354734	3.49	0.547183	4.34893	AP024708.1	BCX73368.1	Flavin-dependent oxidoreductase, luciferase family (includes alkanesulfonate monooxygenase SsuD and methylene tetrahydromethanopterin reductase)	H	Coenzyme transport and metabolism
gene-TOL5_15690	soxC_1	SfnB family sulfur acquisition oxidoreductase	-0.776635	2.18	0.516398	0.0601971	3.31	0.962272	3.60837	AP024708.1	BCX73369.1	Acyl-CoA dehydrogenase related to the alkylation response protein AidB	I	Lipid transport and metabolism
gene-TOL5_15700	soxC_2	monooxygenase	0.601354	3.74	0.390433	0.545856	4.25	0.384322	4.67346	AP024708.1	BCX73370.1	Acyl-CoA dehydrogenase related to the alkylation response protein AidB	I	Lipid transport and metabolism
gene-TOL5_15710	-	oxidoreductase	0.54686	6.36	0.431139	1.04981	7.4	0.0961014	6.93894	AP024708.1	BCX73371.1	NAD(P)-dependent dehydrogenase, short-chain alcohol dehydrogenase family	I	Lipid transport and metabolism
gene-TOL5_15720	ybdO	transcriptional regulator	-1.02119	3.26	0.120514	0.0140533	4.66	0.984037	4.55068	AP024708.1	BCX73372.1	DNA-binding transcriptional regulator, LysR family	K	Transcription
gene-TOL5_15730	-	TetR family transcriptional regulator	0.58108	5.25	0.355371	0.647195	5.79	0.248854	5.0497	AP024708.1	BCX73373.1	DNA-binding protein, AcrR family, includes nucleoid occlusion protein SlmA	K	Transcription
gene-TOL5_15740	acdA_1	acyl-CoA dehydrogenase	0.279792	4.3	0.581601	-0.311639	4.22	0.477601	5.50404	AP024708.1	BCX73374.1	Acyl-CoA dehydrogenase related to the alkylation response protein AidB	I	Lipid transport and metabolism
gene-TOL5_15750	atoB_2	acetyl-CoA acetyltransferase	-0.624804	4.33	0.214296	-1.0629	4.43	0.0352229	5.30989	AP024708.1	BCX73375.1	Acetyl-CoA acetyltransferase	I	Lipid transport and metabolism
gene-TOL5_15760	scpC_1	propionyl-CoA:succinate CoA transferase	-0.398051	2.58	0.622601	0.127093	3.51	0.869885	4.07925	AP024708.1	BCX73376.1	Propionyl CoA:succinate CoA transferase	C	Energy production and conversion
gene-TOL5_15770	cysS	cysteinyl-tRNA synthetase	-0.0748091	6.36	0.893188	0.298732	7.18	0.488839	7.69273	AP024708.1	BCX73377.1	Cysteinyl-tRNA synthetase	J	Translation, ribosomal structure and biogenesis
gene-TOL5_15780	kdsD	D-arabinose 5-phosphate isomerase	1.43521	5.96	0.0503293	1.6808	6.72	0.0197214	6.52109	AP024708.1	BCX73378.1	D-arabinose 5-phosphate isomerase GutQ	G	Carbohydrate transport and metabolism
gene-TOL5_15790	kdsC	3-deoxy-D-manno-octulosonate 8-phosphate phosphatase	0.353626	4.45	0.707787	0.459672	4.86	0.548926	4.26929	AP024708.1	BCX73379.1	3-deoxy-D-manno-octulosonate 8-phosphate phosphatase KdsC and related HAD superfamily phosphatases	M	Cell wall/membrane/envelope biogenesis
gene-TOL5_15800	-	LPS export ABC transporter periplasmic protein LptC	1.1125	7.65	0.0499491	1.01385	8.03	0.0491325	7.17828	AP024708.1	BCX73380.1	Lipopolysaccharide export system protein LptC	M	Cell wall/membrane/envelope biogenesis
gene-TOL5_15810	lptA	lipopolysaccharide export system protein LptA	0.52137	6.91	0.303901	0.449184	7.3	0.329348	6.62206	AP024708.1	BCX73381.1	Lipopolysaccharide export system protein LptA	M	Cell wall/membrane/envelope biogenesis
gene-TOL5_15820	lptB	lipopolysaccharide export ABC transporter ATPase	-0.360452	5.48	0.49246	0.314032	6.63	0.497756	6.13084	AP024708.1	BCX73382.1	ABC-type lipopolysaccharide export system, ATPase component	M	Cell wall/membrane/envelope biogenesis
gene-TOL5_15830	-	hypothetical protein	0.526042	13.29	0.756665	-0.589601	12.37	0.682324	17.0395	AP024708.1	BCX73383.1	Large exoprotein involved in heme utilization or adhesion	U	Intracellular trafficking, secretion, and vesicular transport
gene-TOL5_15840	yigZ	hypothetical protein	0.0418249	6.18	0.950301	-0.407169	6.18	0.409574	5.96851	AP024708.1	BCX73384.1	Putative translation regulator, IMPACT (imprinted ancient) protein family	R	General function prediction only
gene-TOL5_15850	-	chloramphenicol acetyltransferase CAT	-0.170439	3.83	0.861964	-0.0262803	4.35	0.976581	3.95762	AP024708.1	BCX73385.1	O-acetyltransferase, isoleucine patch superfamily, LacA/YvoF/WbbJ family	R	General function prediction only
gene-TOL5_15860	-	universal stress protein	0.495536	11.57	0.587591	-0.936717	10.37	0.229209	11.5138	AP024708.1	BCX73386.1	Nucleotide-binding universal stress protein, UspA family	T	Signal transduction mechanisms
gene-TOL5_15870	-	O-methyltransferase	-0.297046	3.73	0.769095	-0.147688	4.46	0.870291	4.10963	AP024708.1	BCX73387.1	tRNA 5-hydroxyU34 O-methylase TrmR/YrrM	J	Translation, ribosomal structure and biogenesis
gene-TOL5_15880	-	(2Fe-2S)-binding protein	-0.385322	2.78	0.69479	0.421515	3.95	0.590833	3.91268	AP024708.1	BCX73388.1	Chlorophyllide a oxygenase/letal leaf spot protein	H	Coenzyme transport and metabolism
gene-TOL5_15890	-	hypothetical protein	0.86841	5.26	0.444863	-0.796933	3.91	0.465875	3.91504	AP024708.1	BCX73389.1	NA	NA	NA
gene-TOL5_15900	sphX	phosphonate ABC transporter substrate-binding protein	0.905326	3.41	0.215016	1.18097	4.15	0.081698	4.08211	AP024708.1	BCX73390.1	ABC-type phosphate transport system, periplasmic component	P	Inorganic ion transport and metabolism
gene-TOL5_15910	pstC	phosphate transport system permease protein	-0.0752518	3.24	0.918557	0.647374	4.33	0.222124	4.65364	AP024708.1	BCX73391.1	ABC-type phosphate transport system, permease component	P	Inorganic ion transport and metabolism
gene-TOL5_15920	pstA	phosphate transport system permease protein PstA	0.0761008	2.94	0.944852	0.683792	4.15	0.396281	4.49601	AP024708.1	BCX73392.1	ABC-type phosphate transport system, permease component	P	Inorganic ion transport and metabolism
gene-TOL5_15930	pstB	phosphate ABC transporter ATPase	-0.521117	5.85	0.290808	-0.184075	6.72	0.706028	6.73281	AP024708.1	BCX73393.1	ABC-type phosphate transport system, ATPase component	P	Inorganic ion transport and metabolism
gene-TOL5_15940	dctA_1	C4-dicarboxylate ABC transporter	0.0533812	7.57	0.944885	-0.505185	7.49	0.386162	8.56988	AP024708.1	BCX73394.1	Naﱿdicarboxylate symporter	C	Energy production and conversion
gene-TOL5_15950	sohB	peptidase	1.17518	8.38	0.199969	2.27841	9.72	0.0200302	9.38716	AP024708.1	BCX73395.1	Periplasmic serine protease, ClpP class	O	Posttranslational modification, protein turnover, chaperones
gene-TOL5_15960	ydiO_5	acyl-CoA dehydrogenase	-0.047238	5.73	0.941925	0.0268727	6.28	0.965046	6.67335	AP024708.1	BCX73396.1	Acyl-CoA dehydrogenase related to the alkylation response protein AidB	I	Lipid transport and metabolism
gene-TOL5_15970	-	hypothetical protein	NA	NA	NA	NA	NA	NA	NA	AP024708.1	BCX73397.1	NA	NA	NA
gene-TOL5_15980	yhbO_2	general stress protein	0.234594	7.72	0.748795	-1.00024	6.86	0.0945383	7.06089	AP024708.1	BCX73398.1	Protein/nucleotide deglycase, PfpI/YajL/DJ-1 family (repair of methylglyoxal-glycated proteins and nucleic acids)	V	Defense mechanisms
gene-TOL5_15990	pheA	chorismate mutase and prephenate dehydratase	0.146825	6.05	0.800714	0.405048	6.83	0.367977	6.97183	AP024708.1	BCX73399.1	Prephenate dehydratase (decarboxylase)	E	Amino acid transport and metabolism
gene-TOL5_16000	aroA	3-phosphoshikimate 1-carboxyvinyltransferase	0.00243606	3.88	0.995888	0.50037	4.85	0.250151	5.88293	AP024708.1	BCX73400.1	5-enolpyruvylshikimate-3-phosphate synthase	E	Amino acid transport and metabolism
gene-TOL5_16010	-	hypothetical protein	-0.679377	5.8	0.183128	-1.54315	5.48	0.00820338	5.12395	AP024708.1	BCX73401.1	NA	NA	NA
gene-TOL5_16020	-	hypothetical protein	-0.43224	4.39	0.502995	-0.876226	4.44	0.129619	4.29221	AP024708.1	BCX73402.1	Uncharacterized conserved protein, DUF1851 domain	S	Function unknown
gene-TOL5_16030	-	signal peptidase	-0.719498	4.47	0.258817	-0.876377	4.79	0.138526	4.17058	AP024708.1	BCX73403.1	Uncharacterized conserved protein, DUF2147 family	S	Function unknown
gene-TOL5_16040	rtcA	RNA 3'-terminal phosphate cyclase	-0.413803	3.72	0.627076	-0.248784	4.27	0.748345	4.5927	AP024708.1	BCX73404.1	RNA 3'-terminal phosphate cyclase	A	RNA processing and modification
gene-TOL5_16050	-	hypothetical protein	0.449036	5.37	0.499113	0.769982	6.15	0.183051	5.00773	AP024708.1	BCX73405.1	NA	NA	NA
gene-TOL5_16060	-	hypothetical protein	-0.131601	5.38	0.843931	-0.646169	5.34	0.210524	4.66569	AP024708.1	BCX73406.1	NA	NA	NA
gene-TOL5_16070	-	hypothetical protein	1.51827	4.96	0.177194	0.685471	4.46	0.525389	3.97872	AP024708.1	BCX73407.1	NA	NA	NA
gene-TOL5_16080	rtcB_2	RNA-splicing ligase	3.36373	8.2	0.00145861	1.49149	6.95	0.0507067	8.30516	AP024708.1	BCX73408.1	RNA-splicing ligase RtcB, repairs tRNA damage	J	Translation, ribosomal structure and biogenesis
gene-TOL5_16090	-	hypothetical protein	6.47232	4.09	0.0413207	6.96416	4.89	0.0170732	3.30481	AP024708.1	BCX73409.1	NA	NA	NA
gene-TOL5_16100	rsr	ribonucleoprotein	3.34172	7.43	0.00679948	1.29699	6.11	0.153403	8.05464	AP024708.1	BCX73410.1	Uncharacterized conserved protein, contains a von Willebrand factor type A (vWA) domain	S	Function unknown
gene-TOL5_16110	rbn	ribonuclease Z	0.0609851	3.53	0.937842	0.544895	4.48	0.333863	4.37021	AP024708.1	BCX73411.1	Ribonuclease BN, tRNA processing enzyme	J	Translation, ribosomal structure and biogenesis
gene-TOL5_16120	rtcR	transcriptional regulatory protein RtcR	-0.534116	4.08	0.346553	-0.854182	4.29	0.10246	5.4975	AP024708.1	BCX73412.1	Sigma54-dependent transcription regulator containing an AAA-type ATPase domain and a DNA-binding domain	K	Transcription
gene-TOL5_16130	rp471	hydrolase	-0.127921	5.28	0.889049	0.215759	6.09	0.781887	5.5796	AP024708.1	BCX73413.1	Alpha/beta superfamily hydrolase	R	General function prediction only
gene-TOL5_16140	yaaA	peroxide resistance protein	0.311241	6.54	0.581069	0.641535	7.33	0.182738	6.92996	AP024708.1	BCX73414.1	DNA-binding protein YaaA associated with the oxidative stress response	L	Replication, recombination and repair
gene-TOL5_16150	-	hypothetical protein	1.38928	4.31	0.115413	0.613724	4.01	0.457491	3.81765	AP024708.1	BCX73415.1	NA	NA	NA
gene-TOL5_16160	-	metal-dependent hydrolase	0.387316	5.83	0.446577	0.298836	6.22	0.514799	5.88242	AP024708.1	BCX73416.1	Predicted metal-dependent phosphohydrolase, HD superfamily	R	General function prediction only
gene-TOL5_16170	-	hypothetical protein	0.923537	4.16	0.259292	1.02884	4.71	0.17078	4.16328	AP024708.1	BCX73417.1	NA	NA	NA
gene-TOL5_16180	-	phenylacetic acid degradation protein	-0.0794802	5.77	0.918316	-0.141659	6.22	0.826394	5.30139	AP024708.1	BCX73418.1	Acyl-CoA thioesterase PaaI, contains HGG motif	Q	Secondary metabolites biosynthesis, transport and catabolism
gene-TOL5_16190	-	hypothetical protein	NA	NA	NA	NA	NA	NA	NA	AP024708.1	BCX73419.1	NA	NA	NA
gene-TOL5_16200	-	aldehyde-activating protein	NA	NA	NA	NA	NA	NA	NA	AP024708.1	BCX73420.1	Uncharacterized conserved protein	S	Function unknown
gene-TOL5_16210	-	hypothetical protein	-0.0514554	3.83	0.936363	-0.103836	4.24	0.846313	5.4605	AP024708.1	BCX73421.1	Triacylglycerol esterase/lipase EstA, alpha/beta hydrolase fold	I	Lipid transport and metabolism
gene-TOL5_16220	-	hypothetical protein	0.0728555	5.8	0.933069	0.0866025	6.35	0.903851	6.48009	AP024708.1	BCX73422.1	Periplasmic chaperone/metalloprotease BepA/YfgC, contains M48 and TPR domains	M	Cell wall/membrane/envelope biogenesis
gene-TOL5_16230	cysE	serine acetyltransferase	-1.14619	6.06	0.0451282	-1.26163	6.41	0.0214171	6.89322	AP024708.1	BCX73423.1	Serine acetyltransferase	E	Amino acid transport and metabolism
gene-TOL5_16240	trmJ	tRNA mC32,mU32 2'-O-methyltransferase	-0.282287	3.26	0.756665	0.0489538	4.13	0.957219	4.00612	AP024708.1	BCX73424.1	tRNA C32,U32 (ribose-2'-O)-methylase TrmJ or a related methyltransferase	J	Translation, ribosomal structure and biogenesis
gene-TOL5_16250	dnaE	DNA polymerase III alpha subunit DnaE	-0.824463	4.9	0.0505624	-0.491326	5.72	0.178931	7.78293	AP024708.1	BCX73425.1	DNA polymerase III, alpha subunit	L	Replication, recombination and repair
gene-TOL5_16260	-	ATPase	0.335798	4.7	0.597787	0.839636	5.64	0.123895	5.34245	AP024708.1	BCX73426.1	Predicted ATPase, AAA superfamily	R	General function prediction only
gene-TOL5_16270	-	hypothetical protein	-0.715898	4.79	0.134982	-0.688944	5.3	0.119738	6.28066	AP024708.1	BCX73427.1	Predicted acylesterase/phospholipase RssA, containd patatin domain	R	General function prediction only
gene-TOL5_16280	-	protein kinase	0.0221427	3.3	0.983358	0.489833	4.08	0.558585	3.91766	AP024708.1	BCX73428.1	Serine/threonine protein kinase, uncludes type III secretion system effector YopO	T	Signal transduction mechanisms
gene-TOL5_16290	-	hypothetical protein	-0.0122074	9.31	0.981218	-0.396537	9.44	0.323204	7.59674	AP024708.1	BCX73429.1	NA	NA	NA
gene-TOL5_16300	-	hypothetical protein	NA	NA	NA	NA	NA	NA	NA	AP024708.1	BCX73430.1	Esterase/lipase	Q	Secondary metabolites biosynthesis, transport and catabolism
gene-TOL5_16310	gloB	hydroxyacylglutathione hydrolase	0.320487	5.9	0.528285	-0.130161	5.95	0.795101	5.90888	AP024708.1	BCX73431.1	Glyoxylase or a related metal-dependent hydrolase, beta-lactamase superfamily II	R	General function prediction only
gene-TOL5_16320	-	hypothetical protein	0.448751	2.86	0.756665	1.15458	4.04	0.283242	3.28208	AP024708.1	BCX73432.1	NA	NA	NA
gene-TOL5_16330	metI_1	DL-methionine transporter subunit	-0.150096	4.55	0.843931	-0.0684031	5.06	0.922577	4.7818	AP024708.1	BCX73433.1	ABC-type methionine transport system, permease component	E	Amino acid transport and metabolism
gene-TOL5_16340	metN_1	DL-methionine transporter subunit	0.994341	4.41	0.141365	1.06192	4.91	0.0897569	4.97236	AP024708.1	BCX73434.1	ABC-type methionine transport system, ATPase component	E	Amino acid transport and metabolism
gene-TOL5_16350	metQ_1	DL-methionine transporter subunit	0.362088	7.07	0.430931	0.488483	7.69	0.230727	7.50778	AP024708.1	BCX73435.1	ABC-type metal ion transport system, periplasmic component/surface antigen	P	Inorganic ion transport and metabolism
gene-TOL5_16360	-	hypothetical protein	-0.232975	4.61	0.726041	-0.397858	4.93	0.454366	4.64249	AP024708.1	BCX73436.1	Predicted esterase of the alpha/beta hydrolase fold	R	General function prediction only
gene-TOL5_16370	purD	phosphoribosylglycinamide synthetase phosphoribosylamine-glycine ligase	-0.645351	5.63	0.212707	-1.13442	5.67	0.029711	6.78987	AP024708.1	BCX73437.1	Phosphoribosylamine-glycine ligase	F	Nucleotide transport and metabolism
gene-TOL5_16380	purH	IMP cyclohydrolase and phosphoribosylaminoimidazolecarboxamide formyltransferase	0.0496753	4.56	0.952651	0.202236	5.18	0.762223	5.99209	AP024708.1	BCX73438.1	AICAR transformylase/IMP cyclohydrolase PurH	F	Nucleotide transport and metabolism
gene-TOL5_16390	fis	DNA-binding protein	0.9624	7.55	0.191113	1.04875	7.99	0.123895	6.22615	AP024708.1	BCX73439.1	DNA-binding protein Fis (factor for inversion stimulation)	K	Transcription
gene-TOL5_16400	-	hypothetical protein	-0.475598	6.8	0.58003	-0.629346	7.02	0.390557	7.47359	AP024708.1	BCX73440.1	NA	NA	NA
gene-TOL5_16410	prmA	methyltransferase for 50S ribosomal subunit protein L11	0.452585	5.98	0.381135	0.887851	6.95	0.0675322	6.63206	AP024708.1	BCX73441.1	Ribosomal protein L11 methylase PrmA	J	Translation, ribosomal structure and biogenesis
gene-TOL5_16420	-	transporter	0.824825	5.96	0.257743	-0.0316806	5.56	0.970277	6.05669	AP024708.1	BCX73442.1	Predicted Na+dependent transporter YfeH	R	General function prediction only
gene-TOL5_16430	-	hypothetical protein	0.931542	13.69	0.269325	-0.10036	12.94	0.912142	12.5853	AP024708.1	BCX73443.1	NA	NA	NA
gene-TOL5_16440	mnmG	tRNA uridine 5-carboxymethylaminomethyl modification protein	-0.0517732	8.59	0.933971	0.596478	9.73	0.186339	10.4409	AP024708.1	BCX73444.1	tRNA U34 5-carboxymethylaminomethyl modifying enzyme MnmG/GidA	J	Translation, ribosomal structure and biogenesis
gene-TOL5_16450	-	ADP-ribosylglycohydrolase	0.939787	7.87	0.0727639	0.426571	7.81	0.354238	8.0518	AP024708.1	BCX73445.1	ADP-ribosylglycohydrolase	O	Posttranslational modification, protein turnover, chaperones
gene-TOL5_16460	-	hypothetical protein	0.670362	4.19	0.463092	1.22262	5.01	0.130511	5.03944	AP024708.1	BCX73446.1	Predicted DNA-binding transcriptional regulator YobV, contains HTH and WYL domains	K	Transcription
gene-TOL5_16470	-	hypothetical protein	0.136075	9.63	0.891971	-0.942701	8.79	0.224621	10.7124	AP024708.1	BCX73447.1	Circularly permuted ATP-grasp protein	R	General function prediction only
gene-TOL5_16480	-	hypothetical protein	-0.126098	7.74	0.880582	-0.760322	7.39	0.232196	7.57075	AP024708.1	BCX73448.1	Uncharacterized conserved protein, Alpha-E superfamily	S	Function unknown
gene-TOL5_16490	-	transglutaminase	-0.645336	6.7	0.429857	-0.467993	7.05	0.52737	7.31041	AP024708.1	BCX73449.1	Transglutaminase-like enzyme, putative cysteine protease	O	Posttranslational modification, protein turnover, chaperones
gene-TOL5_16500	-	peptidase	-0.0588987	5.41	0.93468	0.483175	6.45	0.349459	5.90384	AP024708.1	BCX73450.1	Predicted proteasome-type protease	O	Posttranslational modification, protein turnover, chaperones
gene-TOL5_16510	-	hypothetical protein	NA	NA	NA	NA	NA	NA	NA	AP024708.1	BCX73451.1	NA	NA	NA
gene-TOL5_16520	-	hypothetical protein	NA	NA	NA	NA	NA	NA	NA	AP024708.1	BCX73452.1	NA	NA	NA
gene-TOL5_16530	alr	alanine racemase	-0.750363	4	0.16403	-0.252467	4.94	0.616822	5.14409	AP024708.1	BCX73453.1	Alanine racemase	M	Cell wall/membrane/envelope biogenesis
gene-TOL5_16540	-	hypothetical protein	-0.396226	7.48	0.404768	-0.346415	8.02	0.412142	7.07956	AP024708.1	BCX73454.1	NA	NA	NA
gene-TOL5_16550	dnaB	replicative DNA helicase DnaB	-0.982104	5.59	0.0390352	-0.351215	6.73	0.377223	7.38181	AP024708.1	BCX73455.1	Replicative DNA helicase	L	Replication, recombination and repair
gene-TOL5_16560	rplI	50S ribosomal subunit protein L9	0.0641955	6.86	0.908698	1.31975	8.62	0.0091654	6.95654	AP024708.1	BCX73456.1	Ribosomal protein L9	J	Translation, ribosomal structure and biogenesis
gene-TOL5_16570	rpsR	30S ribosomal subunit protein S18	0.367683	7.41	0.529996	1.49634	9.02	0.0125182	6.43933	AP024708.1	BCX73457.1	Ribosomal protein S18	J	Translation, ribosomal structure and biogenesis
gene-TOL5_16580	rpsF	30S ribosomal subunit protein S6	0.690778	8.62	0.167293	1.50116	9.92	0.00814677	8.13828	AP024708.1	BCX73458.1	Ribosomal protein S6	J	Translation, ribosomal structure and biogenesis
gene-TOL5_16590	-	hypothetical protein	NA	NA	NA	NA	NA	NA	NA	AP024708.1	BCX73459.1	NA	NA	NA
gene-TOL5_16600	-	AraC family transcriptional regulator	0.358996	2.98	0.658847	1.01089	4.08	0.125802	3.86626	AP024708.1	BCX73460.1	Transcriptional regulator GlxA, contains an amidase domain and an AraC-type DNA-binding HTH domain	K	Transcription
gene-TOL5_16610	-	phosphohydrolase	-0.613691	2.31	0.716078	0.0206229	3.6	0.989195	3.07877	AP024708.1	BCX73461.1	HD superfamily phosphodiesterase, includes HD domain of RNase Y	J	Translation, ribosomal structure and biogenesis
gene-TOL5_16620	cyoE	protoheme IX farnesyltransferase	-2.04054	2.05	0.0339917	-0.0435856	4.45	0.962402	4.01507	AP024708.1	BCX73462.1	Polyprenyltransferase (heme O synthase)	H	Coenzyme transport and metabolism
gene-TOL5_16630	cyoD	cytochrome o ubiquinol oxidase subunit IV	0.224006	8.66	0.815894	-0.0514254	8.76	0.956806	7.65997	AP024708.1	BCX73463.1	Heme/copper-type cytochrome/quinol oxidase, subunit 4	C	Energy production and conversion
gene-TOL5_16640	cyoC	cytochrome o ubiquinol oxidase subunit III	-0.239338	7.93	0.7761	-0.148725	8.43	0.841304	8.1065	AP024708.1	BCX73464.1	Heme/copper-type cytochrome/quinol oxidase, subunit 3	C	Energy production and conversion
gene-TOL5_16650	cyoB	cytochrome o ubiquinol oxidase subunit I	-0.459879	7.27	0.482884	0.25314	8.4	0.681069	9.38978	AP024708.1	BCX73465.1	Heme/copper-type cytochrome/quinol oxidase, subunit 1	C	Energy production and conversion
gene-TOL5_16660	cyoA	cytochrome o ubiquinol oxidase subunit II	-0.247851	7.18	0.609905	0.554037	8.45	0.182001	8.33387	AP024708.1	BCX73466.1	Heme/copper-type cytochrome/quinol oxidase, subunit 2	C	Energy production and conversion
gene-TOL5_16670	-	RDD family protein	0.859625	7.65	0.144546	0.724635	7.95	0.178937	7.71687	AP024708.1	BCX73467.1	Uncharacterized membrane protein YckC, RDD family	S	Function unknown
gene-TOL5_16680	ppsA	phosphoenolpyruvate synthase	-0.774369	10.2	0.274101	-1.08781	10.34	0.102104	12.3915	AP024708.1	BCX73468.1	Phosphoenolpyruvate synthase/pyruvate phosphate dikinase	G	Carbohydrate transport and metabolism
gene-TOL5_16690	ppsR	PEP synthetase regulatory protein	0.549009	5.82	0.322845	0.171548	5.94	0.759307	6.00564	AP024708.1	BCX73469.1	Regulator of PEP synthase PpsR, kinase-PPPase family (combines ADP:protein kinase and phosphorylase activities)	T	Signal transduction mechanisms
gene-TOL5_16700	-	hypothetical protein	NA	NA	NA	NA	NA	NA	NA	AP024708.1	BCX73470.1	NA	NA	NA
gene-TOL5_16710	-	hypothetical protein	-1.14072	2.16	0.274101	-1.47549	2.44	0.131222	2.59821	AP024708.1	BCX73471.1	NA	NA	NA
gene-TOL5_16720	-	monooxygenase	-1.23515	2.21	0.457923	-1.11724	2.11	0.435316	2.5924	AP024708.1	BCX73472.1	Predicted flavoprotein CzcO associated with the cation diffusion facilitator CzcD	P	Inorganic ion transport and metabolism
gene-TOL5_16730	yiaA	inner membrane protein	-0.961119	5.64	0.102751	-1.05897	6.05	0.0581299	5.6131	AP024708.1	BCX73473.1	Uncharacterized membrane protein YiaA	S	Function unknown
gene-TOL5_16740	yhbW	luciferase-like monooxygenase	0.0931423	6.13	0.852656	0.21406	6.72	0.597466	6.8342	AP024708.1	BCX73474.1	Flavin-dependent oxidoreductase, luciferase family (includes alkanesulfonate monooxygenase SsuD and methylene tetrahydromethanopterin reductase)	H	Coenzyme transport and metabolism
gene-TOL5_16750	-	hypothetical protein	0.941161	14.25	0.197913	2.58109894169814e-05	13.85	0.999955	13.5506	AP024708.1	BCX73475.1	NA	NA	NA
gene-TOL5_16760	-	hypothetical protein	2.02798	10.62	0.0175528	1.64577	10.67	0.0309031	9.62382	AP024708.1	BCX73476.1	NA	NA	NA
gene-TOL5_16770	-	hypothetical protein	-0.0215309	4.46	0.984302	-0.521235	4.47	0.60983	2.85603	AP024708.1	BCX73477.1	NA	NA	NA
gene-TOL5_16780	prfA	peptide chain release factor RF-1	-0.254969	5.22	0.561167	-0.324867	5.64	0.389888	6.06085	AP024708.1	BCX73478.1	Protein chain release factor RF1	J	Translation, ribosomal structure and biogenesis
gene-TOL5_16790	prmC	RF-1 and RF-2 N5-glutamine methyltransferase	-0.260188	4.52	0.714385	0.230082	5.39	0.705266	5.17969	AP024708.1	BCX73479.1	Methylase of polypeptide chain release factors	J	Translation, ribosomal structure and biogenesis
gene-TOL5_16800	yneE_1	bestrophin family inner membrane protein	0.341365	5.07	0.616126	0.491918	5.68	0.391958	5.61484	AP024708.1	BCX73480.1	Predicted membrane chloride channel, bestrophin family	P	Inorganic ion transport and metabolism
gene-TOL5_16810	tauC_1	taurine ABC transporter permease	0.343935	2.68	0.797729	0.710211	3.68	0.486661	3.46257	AP024708.1	BCX73481.1	ABC-type nitrate/sulfonate/bicarbonate transport system, permease component	P	Inorganic ion transport and metabolism
gene-TOL5_16820	-	sulfonate ABC transporter substrate-binding protein	0.637362	3.22	0.413522	1.03331	4.03	0.132409	3.95583	AP024708.1	BCX73482.1	ABC-type nitrate/sulfonate/bicarbonate transport system, periplasmic component	P	Inorganic ion transport and metabolism
gene-TOL5_16830	-	hypothetical protein	1.6214	4.96	0.150823	2.55724	6.33	0.020604	4.53572	AP024708.1	BCX73483.1	NA	NA	NA
gene-TOL5_16840	rrp12	AraC family transcriptional regulator	0.150428	3.46	0.894704	-0.246287	3.38	0.802665	4.03493	AP024708.1	BCX73484.1	AraC-type DNA-binding domain and AraC-containing proteins	K	Transcription
gene-TOL5_16850	-	3-hydroxyacyl-CoA dehydrogenase	-0.0359256	4.52	0.962945	-0.540002	4.48	0.335463	4.67518	AP024708.1	BCX73485.1	NAD(P)-dependent dehydrogenase, short-chain alcohol dehydrogenase family	I	Lipid transport and metabolism
gene-TOL5_16860	acads	butyryl-CoA dehydrogenase	0.356225	3.7	0.679884	-0.275166	3.56	0.721408	4.25507	AP024708.1	BCX73486.1	Acyl-CoA dehydrogenase related to the alkylation response protein AidB	I	Lipid transport and metabolism
gene-TOL5_16870	prpE	propionate--CoA ligase	-2.17218	4.21	0.00110441	-2.68785	4.21	0.000218711	6.48787	AP024708.1	BCX73487.1	Acyl-coenzyme A synthetase/AMP-(fatty) acid ligase	I	Lipid transport and metabolism
gene-TOL5_16880	-	nuclease	-0.127489	3	0.837637	-0.0896177	3.48	0.869745	4.89859	AP024708.1	BCX73488.1	Predicted extracellular nuclease	R	General function prediction only
gene-TOL5_16890	-	sensor histidine kinase	-0.0700388	2.68	0.929078	0.43563	3.55	0.436179	4.36317	AP024708.1	BCX73489.1	Signal transduction histidine kinase ComP	T	Signal transduction mechanisms
gene-TOL5_16900	narP	two-component regulatory system response regulator NarP	0.326486	2.9	0.804377	0.221448	3.28	0.84925	3.04343	AP024708.1	BCX73490.1	DNA-binding response regulator, OmpR family, contains REC and winged-helix (wHTH) domain	T	Signal transduction mechanisms
gene-TOL5_16910	ybaR	sodium-independent anion transporter	1.23612	2.62	0.168091	2.08768	3.74	0.0182874	4.00546	AP024708.1	BCX73491.1	Sulfate permease or related transporter, MFS superfamily, contains STAS domain	P	Inorganic ion transport and metabolism
gene-TOL5_16920	gst_2	glutathione S-transferase	-0.675008	6.7	0.13252	-1.05122	6.84	0.0214171	6.8245	AP024708.1	BCX73492.1	Glutathione S-transferase or stringent starvation protein SspA	O	Posttranslational modification, protein turnover, chaperones
gene-TOL5_16930	mdaB	NADPH quinone reductase	-0.158212	2.99	0.915698	0.901582	4.36	0.38785	3.47384	AP024708.1	BCX73493.1	Putative NADPH-quinone reductase (modulator of drug activity B)	R	General function prediction only
gene-TOL5_16940	ygiN	quinol monooxygenase	NA	NA	NA	NA	NA	NA	NA	AP024708.1	BCX73494.1	Quinol monooxygenase YgiN	C	Energy production and conversion
gene-TOL5_16950	-	hypothetical protein	NA	NA	NA	NA	NA	NA	NA	AP024708.1	BCX73495.1	NA	NA	NA
gene-TOL5_16960	-	hypothetical protein	0.416048	3.61	0.654228	-0.147249	3.49	0.872025	3.56332	AP024708.1	BCX73496.1	NA	NA	NA
gene-TOL5_16970	-	hypothetical protein	0.961059	3.3	0.431139	0.811061	3.61	0.456658	3.30427	AP024708.1	BCX73497.1	NA	NA	NA
gene-TOL5_16980	thiG	thiamine biosynthesis ThiGH complex subunit	0.325686	4.85	0.721077	0.87392	5.84	0.226092	5.5031	AP024708.1	BCX73498.1	Thiazole synthase ThiGH, ThiG subunit (thiamin biosynthesis)	H	Coenzyme transport and metabolism
gene-TOL5_16990	thiS	thiamine biosynthesis protein ThiS	-0.578958	5.65	0.491951	-0.115137	6.42	0.890633	4.46188	AP024708.1	BCX73499.1	Sulfur carrier protein ThiS/TtuB (thiamine biosynthesis, tRNA 2-thiouridylation)	H	Coenzyme transport and metabolism
gene-TOL5_17000	ygdD	inner membrane protein	-0.205779	6.67	0.705349	0.0668858	7.43	0.895207	6.07241	AP024708.1	BCX73500.1	Membrane protein YgdD, affects sensitivity to antimicrobial peptides, TMEM256/DUF423 family	M	Cell wall/membrane/envelope biogenesis
gene-TOL5_17010	rpoH	RNA polymerase sigma 32 factor RpoH	-0.23469	7.67	0.70287	-0.0857786	8.35	0.881169	8.33723	AP024708.1	BCX73501.1	DNA-directed RNA polymerase, sigma subunit (sigma70/sigma32)	K	Transcription
gene-TOL5_17020	-	hypothetical protein	1.26553	5.35	0.104334	1.41785	6.01	0.054053	4.04495	AP024708.1	BCX73502.1	Sulfur carrier protein TusA (tRNA thiolation, molybdenum cofactor biosynthesis)	J	Translation, ribosomal structure and biogenesis
gene-TOL5_17030	cspC	cold-shock protein	0.622356	8.07	0.259041	1.07032	8.95	0.0473719	6.57193	AP024708.1	BCX73503.1	Cold shock protein, CspA family	K	Transcription
gene-TOL5_17040	rhlB	ATP-dependent RNA helicase	0.939284	5.66	0.177194	1.35288	6.46	0.0460741	6.54713	AP024708.1	BCX73504.1	Superfamily II DNA and RNA helicase	L	Replication, recombination and repair
gene-TOL5_17050	-	hypothetical protein	2.44438	8.22	0.000915399	1.67793	7.97	0.0059107	6.83519	AP024708.1	BCX73505.1	Outer membrane lipoprotein LolB, involved in outer membrane biogenesis	M	Cell wall/membrane/envelope biogenesis
gene-TOL5_17060	ydjA	oxidoreductase	-0.114399	5.86	0.903265	0.107292	6.62	0.895604	5.93844	AP024708.1	BCX73506.1	Nitroreductase	C	Energy production and conversion
gene-TOL5_17070	gpsA	glycerol-3-phosphate dehydrogenase	-0.356135	6.22	0.372544	-0.206109	6.87	0.581133	7.15892	AP024708.1	BCX73507.1	Glycerol-3-phosphate dehydrogenase	C	Energy production and conversion
gene-TOL5_17080	-	phosphohistidine phosphatase	-0.0725613	5.5	0.929025	0.163854	6.26	0.804251	5.24107	AP024708.1	BCX73508.1	Phosphohistidine phosphatase SixA	T	Signal transduction mechanisms
gene-TOL5_17090	-	type II secretion system protein L	-0.325895	4.62	0.488114	-0.516055	4.91	0.208704	5.49845	AP024708.1	BCX73509.1	Type II secretory pathway, component PulL	U	Intracellular trafficking, secretion, and vesicular transport
gene-TOL5_17100	-	hypothetical protein	-0.378414	4.66	0.572388	-0.485308	5.06	0.396572	4.401	AP024708.1	BCX73510.1	Type II secretory pathway, component PulM	U	Intracellular trafficking, secretion, and vesicular transport
gene-TOL5_17110	pyrD	dihydro-orotate oxidase	-0.199804	5.6	0.706963	0.246669	6.52	0.57386	6.51425	AP024708.1	BCX73511.1	Dihydroorotate dehydrogenase	F	Nucleotide transport and metabolism
gene-TOL5_17120	-	colicin V biosynthesis protein	-0.151391	5.5	0.845263	0.185003	6.25	0.781284	5.64618	AP024708.1	BCX73512.1	Colicin V production accessory protein CvpA, regulator of purF expression and biofilm formation	F	Nucleotide transport and metabolism
gene-TOL5_17130	purF	amidophosphoribosyltransferase	-0.0307504	6.28	0.973572	1.03068	7.63	0.129846	8.05057	AP024708.1	BCX73513.1	Glutamine phosphoribosylpyrophosphate amidotransferase	F	Nucleotide transport and metabolism
gene-TOL5_17140	-	peptidase M48	-0.209501	3.5	0.73066	0.167061	4.33	0.750361	5.23182	AP024708.1	BCX73514.1	Zn-dependent protease with chaperone function	O	Posttranslational modification, protein turnover, chaperones
gene-TOL5_17150	bioB	biotin synthase	-2.45537	7.06	0.00765211	-2.92611	6.88	0.0028344	8.99051	AP024708.1	BCX73515.1	Biotin synthase or related enzyme	H	Coenzyme transport and metabolism
gene-TOL5_17160	queG	epoxyqueuosine reductase	-0.142534	3.25	0.878618	0.696939	4.43	0.305476	4.5822	AP024708.1	BCX73516.1	Epoxyqueuosine reductase QueG (queuosine biosynthesis)	J	Translation, ribosomal structure and biogenesis
gene-TOL5_17170	nnr	carbohydrate kinase	-0.459418	3.67	0.370142	-0.460446	4.15	0.314704	5.01136	AP024708.1	BCX73517.1	NAD(P)H-hydrate repair enzyme Nnr, NAD(P)H-hydrate dehydratase (NAXD) domain	F	Nucleotide transport and metabolism
gene-TOL5_17180	-	hypothetical protein	0.311096	4.42	0.821239	-0.055972	4.55	0.96625	3.25373	AP024708.1	BCX73518.1	Acylphosphatase	C	Energy production and conversion
gene-TOL5_17190	-	hypothetical protein	-0.631288	2.39	0.570924	-0.518511	2.87	0.59413	3.02748	AP024708.1	BCX73519.1	NA	NA	NA
gene-TOL5_17200	-	hypothetical protein	NA	NA	NA	NA	NA	NA	NA	AP024708.1	BCX73520.1	NA	NA	NA
gene-TOL5_17210	ruvC	component of RuvABC resolvasome	-0.0517256	6.21	0.940897	-0.305569	6.47	0.57386	5.98006	AP024708.1	BCX73521.1	Holliday junction resolvasome RuvABC endonuclease subunit RuvC	L	Replication, recombination and repair
gene-TOL5_17220	-	hypothetical protein	-0.169805	4.34	0.865313	-0.309955	4.65	0.716328	3.53647	AP024708.1	BCX73522.1	NA	NA	NA
gene-TOL5_17230	fxsA	FxsA cytoplasmic membrane protein	0.417208	9.53	0.604439	1.26246	10.75	0.0786355	9.72207	AP024708.1	BCX73523.1	FxsA protein affecting phage T7 exclusion by the F plasmid, UPF0716 family	R	General function prediction only
gene-TOL5_17240	rhtC_4	threonine efflux pump	0.785969	4.22	0.438048	1.91619	5.63	0.0404054	4.79612	AP024708.1	BCX73524.1	Threonine/homoserine/homoserine lactone efflux protein	E	Amino acid transport and metabolism
gene-TOL5_17250	-	hypothetical protein	NA	NA	NA	NA	NA	NA	NA	AP024708.1	BCX73525.1	NA	NA	NA
gene-TOL5_17260	-	hypothetical protein	-0.806327	10.1	0.221536	-1.98949	9.21	0.0085504	8.85622	AP024708.1	BCX73526.1	NA	NA	NA
gene-TOL5_17270	metK	S-adenosylmethionine synthetase	0.346258	6.02	0.734478	1.6386	7.59	0.0562409	7.55033	AP024708.1	BCX73527.1	S-adenosylmethionine synthetase	H	Coenzyme transport and metabolism
gene-TOL5_17280	tktB	transketolase	0.264266	5.42	0.703607	0.663479	6.26	0.232489	7.17065	AP024708.1	BCX73528.1	Transketolase	G	Carbohydrate transport and metabolism
gene-TOL5_17290	-	hypothetical protein	NA	NA	NA	NA	NA	NA	NA	AP024708.1	BCX73529.1	NA	NA	NA
gene-TOL5_17300	-	peroxiredoxin	0.641594	5.83	0.440079	-0.00695396	5.68	0.993686	4.89593	AP024708.1	BCX73530.1	Uncharacterized OsmC-related protein/domain	R	General function prediction only
gene-TOL5_17310	yceI	polyisoprenoid-binding protein	0.16764	9.3	0.787283	-0.805622	8.89	0.0998972	8.94169	AP024708.1	BCX73531.1	Polyisoprenoid-binding periplasmic protein YceI	R	General function prediction only
gene-TOL5_17320	-	hypothetical protein	NA	NA	NA	NA	NA	NA	NA	AP024708.1	BCX73532.1	NA	NA	NA
gene-TOL5_17330	sodA_1	Fe-Mn family superoxide dismutase	-0.0356375	3.01	0.975976	-0.0492687	3.52	0.965046	3.29135	AP024708.1	BCX73533.1	Superoxide dismutase	P	Inorganic ion transport and metabolism
gene-TOL5_17340	-	hypothetical protein	NA	NA	NA	NA	NA	NA	NA	AP024708.1	BCX73534.1	NA	NA	NA
gene-TOL5_17350	yoaF	outer membrane lipoprotein	1.11455	5.72	0.127349	0.506713	5.52	0.455531	4.04925	AP024708.1	BCX73535.1	Putative hemolysin	R	General function prediction only
gene-TOL5_17360	yfeJ_2	GMP synthase	0.172818	4.9	0.79857	0.527121	5.69	0.306258	5.20904	AP024708.1	BCX73536.1	GMP synthase, glutamine amidotransferase domain/subunit	F	Nucleotide transport and metabolism
gene-TOL5_17370	-	TetR family transcriptional regulator	0.0359683	5.27	0.974115	0.358975	6.03	0.67315	5.33736	AP024708.1	BCX73537.1	DNA-binding protein, AcrR family, includes nucleoid occlusion protein SlmA	K	Transcription
gene-TOL5_17380	-	short-chain dehydrogenase	-0.992912	2.47	0.401799	0.125705	3.83	0.913799	3.39491	AP024708.1	BCX73538.1	NADP-dependent 3-hydroxy acid dehydrogenase YdfG	C	Energy production and conversion
gene-TOL5_17390	-	2-hydroxychromene-2-carboxylate isomerase	0.197098	3.01	0.885333	0.146435	3.61	0.903851	3.2158	AP024708.1	BCX73539.1	2-hydroxychromene-2-carboxylate isomerase	Q	Secondary metabolites biosynthesis, transport and catabolism
gene-TOL5_17400	-	transporter	-0.15079	4.4	0.828048	-0.178209	4.82	0.759523	4.98445	AP024708.1	BCX73540.1	Predicted permease, AEC (auxin efflux carrier) family	R	General function prediction only
gene-TOL5_17410	gltC_2	LysR family transcriptional regulator	-0.0644069	3.91	0.936236	-0.215355	4.23	0.738921	4.36321	AP024708.1	BCX73541.1	DNA-binding transcriptional regulator, LysR family	K	Transcription
gene-TOL5_17420	-	hypothetical protein	NA	NA	NA	NA	NA	NA	NA	AP024708.1	BCX73542.1	NA	NA	NA
gene-TOL5_17430	-	hypothetical protein	-0.545945	3.55	0.571646	-1.13468	3.49	0.182738	2.78594	AP024708.1	BCX73543.1	NA	NA	NA
gene-TOL5_17440	aldB	aldehyde dehydrogenase B	-0.601397	9.35	0.703378	-0.885751	8.79	0.491176	11.0423	AP024708.1	BCX73544.1	Acyl-CoA reductase or other NAD-dependent aldehyde dehydrogenase	I	Lipid transport and metabolism
gene-TOL5_17450	-	transcriptional regulator	-0.342759	8	0.691553	-1.34495	7.34	0.0673618	8.86198	AP024708.1	BCX73545.1	Transcriptional regulator DhaR of acetoin/glycerol metabolism	K	Transcription
gene-TOL5_17460	-	alpha/beta hydrolase	0.735487	4.93	0.130252	0.306174	4.99	0.493677	5.24233	AP024708.1	BCX73546.1	Lysophospholipase, alpha-beta hydrolase superfamily	I	Lipid transport and metabolism
gene-TOL5_17470	fabG_2	3-oxoacyl-[acyl-carrier-protein] reductase	-0.733351	4.44	0.203631	-0.234671	5.43	0.67349	5.30239	AP024708.1	BCX73547.1	NAD(P)-dependent dehydrogenase, short-chain alcohol dehydrogenase family	I	Lipid transport and metabolism
gene-TOL5_17480	yiaY_1	L-threonine dehydrogenase	-1.25303	7.48	0.0416428	-1.26239	7.9	0.0274315	8.92321	AP024708.1	BCX73548.1	Alcohol dehydrogenase, class IV	C	Energy production and conversion
gene-TOL5_17490	ompW_2	membrane protein	-0.156	4.45	0.884721	-0.359487	4.68	0.682129	5.1217	AP024708.1	BCX73549.1	Outer membrane protein OmpW	M	Cell wall/membrane/envelope biogenesis
gene-TOL5_17500	-	transposase	-0.630431	4.67	0.453034	-0.68568	5.14	0.352754	3.8926	AP024708.1	BCX73550.1	Transposase InsE and inactivated derivatives	X	Mobilome: prophages, transposons
gene-TOL5_17510	-	IS602 transposase	-0.193959	3.78	0.800714	0.139528	4.6	0.833559	4.19122	AP024708.1	BCX73551.1	Transposase InsO of transposable element IS3, Rve (retroviral integrase) family	X	Mobilome: prophages, transposons
gene-TOL5_17520	-	hypothetical protein	NA	NA	NA	NA	NA	NA	NA	AP024708.1	BCX73552.1	Outer membrane protein OmpW	M	Cell wall/membrane/envelope biogenesis
gene-TOL5_17530	fadI	beta-ketoacyl-CoA thiolase	1.86249	8.69	0.0721213	2.87429	10.18	0.0103699	10.1097	AP024708.1	BCX73553.1	Acetyl-CoA acetyltransferase	I	Lipid transport and metabolism
gene-TOL5_17540	-	hypothetical protein	2.90743	8.34	0.034944	4.21237	10.28	0.00550209	7.15391	AP024708.1	BCX73554.1	NA	NA	NA
gene-TOL5_17550	-	3-oxoacyl-ACP reductase	1.36462	7.57	0.217515	2.65764	9.35	0.0232005	9.37248	AP024708.1	BCX73555.1	NAD(P)-dependent dehydrogenase, short-chain alcohol dehydrogenase family	I	Lipid transport and metabolism
gene-TOL5_17560	-	hypothetical protein	0.0154695	5.73	0.982858	0.761593	6.82	0.183496	6.47989	AP024708.1	BCX73556.1	Acyl-CoA dehydratase PaaZ	I	Lipid transport and metabolism
gene-TOL5_17570	lipL	esterase	-1.19475	3.28	0.0798311	-0.771977	4.14	0.193707	4.74902	AP024708.1	BCX73557.1	CubicO group peptidase, beta-lactamase class C family	V	Defense mechanisms
gene-TOL5_17580	-	TetR family transcriptional regulator	-0.160617	5.7	0.769095	0.191969	6.53	0.672179	5.80349	AP024708.1	BCX73558.1	DNA-binding transcriptional regulator YbjK	K	Transcription
gene-TOL5_17590	emrY_1	multidrug efflux system	0.483908	4.48	0.345561	0.827388	5.28	0.0817247	5.74233	AP024708.1	BCX73559.1	Predicted arabinose efflux permease AraJ, MFS family	G	Carbohydrate transport and metabolism
gene-TOL5_17600	-	hypothetical protein	NA	NA	NA	NA	NA	NA	NA	AP024708.1	BCX73560.1	NA	NA	NA
gene-TOL5_17610	dnaX	DNA polymerase III subunit gamma/tau	-0.747387	5.5	0.121484	-0.798014	5.98	0.0786139	7.61673	AP024708.1	BCX73561.1	DNA polymerase III, gamma/tau subunits	L	Replication, recombination and repair
gene-TOL5_17620	-	methyltransferase	-0.248285	4.22	0.800714	0.106934	5.14	0.902693	4.76663	AP024708.1	BCX73562.1	Magnesium uptake protein YhiD/SapB, involved in acid resistance	P	Inorganic ion transport and metabolism
gene-TOL5_17630	-	thioesterase	1.15187	4.85	0.347621	0.838711	5.17	0.45455	4.24331	AP024708.1	BCX73563.1	Acyl-CoA thioesterase FadM	I	Lipid transport and metabolism
gene-TOL5_17640	-	hypothetical protein	-0.637124	2.94	0.451184	0.20337	4.22	0.802665	3.83898	AP024708.1	BCX73564.1	Outer membrane protein OmpW	M	Cell wall/membrane/envelope biogenesis
gene-TOL5_17650	-	alcohol dehydrogenase	-0.0902324	5	0.916315	-0.202176	5.42	0.77414	5.95282	AP024708.1	BCX73565.1	Alcohol dehydrogenase, class IV	C	Energy production and conversion
gene-TOL5_17660	etp	O-antigen capsule forming protein-tyrosine-phosphatase	0.949904	4.9	0.212707	1.00904	5.53	0.149481	4.63642	AP024708.1	BCX73566.1	Protein-tyrosine-phosphatase	T	Signal transduction mechanisms
gene-TOL5_17670	murB	UDP-N-acetylenolpyruvoylglucosamine reductase	0.76154	5.32	0.151458	0.280547	5.3	0.574519	5.68479	AP024708.1	BCX73567.1	UDP-N-acetylenolpyruvoylglucosamine reductase	M	Cell wall/membrane/envelope biogenesis
gene-TOL5_17680	-	hypothetical protein	-0.311708	5.18	0.548125	-0.180336	5.79	0.711219	6.19666	AP024708.1	BCX73568.1	Lipid carrier protein ElyC involved in cell wall biogenesis, DUF218 family	M	Cell wall/membrane/envelope biogenesis
gene-TOL5_17690	pldB	lysophospholipase	0.483174	3.96	0.553143	1.14317	4.9	0.10246	4.88668	AP024708.1	BCX73569.1	Lysophospholipase, alpha-beta hydrolase superfamily	I	Lipid transport and metabolism
gene-TOL5_17700	-	hypothetical protein	-0.430379	5.47	0.446577	-1.60616	4.88	0.00970464	5.0629	AP024708.1	BCX73570.1	NA	NA	NA
gene-TOL5_17710	-	hypothetical protein	0.369572	4.16	0.60192	-0.372577	3.94	0.556745	4.7503	AP024708.1	BCX73571.1	NA	NA	NA
gene-TOL5_17720	porB	porin	0.687803	4.12	0.307316	0.245896	4.17	0.717274	4.65521	AP024708.1	BCX73572.1	Outer membrane porin OmpC/OmpF/PhoE	M	Cell wall/membrane/envelope biogenesis
gene-TOL5_17730	-	hydrolase	0.161218	6.4	0.880582	0.786956	7.4	0.325489	6.22245	AP024708.1	BCX73573.1	Purine nucleoside phosphoramidase/Ap4A hydrolase, histidine triade (HIT) family	F	Nucleotide transport and metabolism
gene-TOL5_17740	-	YARHG domain-containing protein	0.712046	7.81	0.326121	0.863771	8.37	0.192115	6.57499	AP024708.1	BCX73574.1	NA	NA	NA
gene-TOL5_17750	garR_1	tartronate semialdehyde reductase	0.173037	6.25	0.735303	0.144698	6.71	0.746479	6.67337	AP024708.1	BCX73575.1	3-hydroxyisobutyrate dehydrogenase or related beta-hydroxyacid dehydrogenase	I	Lipid transport and metabolism
gene-TOL5_17760	phaC1	polyhydroxyalkanoate synthase	0.357174	4.13	0.74759	1.30262	5.58	0.133507	5.47417	AP024708.1	BCX73576.1	Poly-beta-hydroxybutyrate synthase	I	Lipid transport and metabolism
gene-TOL5_17770	metB	cystathionine gamma-synthase	-0.153049	6.02	0.813695	0.491932	7.15	0.316238	7.27278	AP024708.1	BCX73577.1	Cystathionine beta-lyase/cystathionine gamma-synthase	E	Amino acid transport and metabolism
gene-TOL5_17780	-	nucleoid-associated protein	0.55621	5.19	0.593312	1.60464	6.66	0.0714867	4.84728	AP024708.1	BCX73578.1	DNA-binding nucleoid-associated protein YbaB/EfbC	K	Transcription
gene-TOL5_17790	recR	recombination protein RecR	-0.488303	3.76	0.582731	0.678413	5.38	0.347171	4.50642	AP024708.1	BCX73579.1	Recombinational DNA repair protein RecR	L	Replication, recombination and repair
gene-TOL5_17800	rnd	ribonuclease D	-0.33057	4.87	0.445691	-0.12586	5.57	0.764671	5.90049	AP024708.1	BCX73580.1	Ribonuclease D, nanoRNase NrnC or deoxydinuclease (diDNase)	A	RNA processing and modification
gene-TOL5_17810	-	hypothetical protein	1.61944	5.09	0.121301	1.83175	5.89	0.0610001	4.23123	AP024708.1	BCX73581.1	Uncharacterized conserved protein YcgL, UPF0745 family	S	Function unknown
gene-TOL5_17820	-	hypothetical protein	0.664947	4.82	0.453034	1.02971	5.53	0.184115	4.34849	AP024708.1	BCX73582.1	Sulfate permease or related transporter, MFS superfamily, contains STAS domain	P	Inorganic ion transport and metabolism
gene-TOL5_17830	-	MoxR-like ATPase	0.224408	4.5	0.829393	1.4732	6.03	0.0693728	5.50864	AP024708.1	BCX73583.1	MoxR-like ATPase, includes components of a predicted archaeal secretion system	R	General function prediction only
gene-TOL5_17840	-	hypothetical protein	0.151174	2.94	0.91484	1.05006	4.2	0.294578	4.40425	AP024708.1	BCX73584.1	Uncharacterized CoxE-like protein, contains von Willebrand factor type A (vWA) domain	S	Function unknown
gene-TOL5_17850	trpB_1	tryptophan synthase beta chain	0.719989	6.89	0.242965	-0.03889	6.6	0.957219	7.4531	AP024708.1	BCX73585.1	Tryptophan synthase beta chain	E	Amino acid transport and metabolism
gene-TOL5_17860	-	hypothetical protein	0.357931	2.66	0.720981	0.574176	3.32	0.463123	3.86699	AP024708.1	BCX73586.1	Molybdopterin Mo-transferase (molybdopterin biosynthesis)	H	Coenzyme transport and metabolism
gene-TOL5_17870	-	histidine kinase	-0.427336	7.32	0.424435	-0.285712	8	0.560695	7.04824	AP024708.1	BCX73587.1	Signal-transduction protein containing cAMP-binding, CBS, and nucleotidyltransferase domains	T	Signal transduction mechanisms
gene-TOL5_17880	-	hypothetical protein	-0.271197	7.76	0.602522	-1.05244	7.54	0.0310933	6.43361	AP024708.1	BCX73588.1	NA	NA	NA
gene-TOL5_17890	-	hypothetical protein	1.39125	14.53	0.110731	1.12352	14.65	0.156836	12.7436	AP024708.1	BCX73589.1	NA	NA	NA
gene-TOL5_17900	-	hypothetical protein	1.25537	14.24	0.214168	-0.151614	13.06	0.886279	12.8162	AP024708.1	BCX73590.1	NA	NA	NA
gene-TOL5_17910	-	hypothetical protein	0.558182	5.24	0.399186	0.42012	5.6	0.481621	4.24089	AP024708.1	BCX73591.1	NA	NA	NA
gene-TOL5_17920	-	peptidase M16	0.110645	5.26	0.838833	0.358873	6	0.388213	6.67622	AP024708.1	BCX73592.1	Predicted Zn-dependent peptidase, M16 family	R	General function prediction only
gene-TOL5_17930	-	peptidase M16	0.143516	3.77	0.821239	0.357248	4.44	0.458499	4.94472	AP024708.1	BCX73593.1	Predicted Zn-dependent peptidase, M16 family	R	General function prediction only
gene-TOL5_17940	ftsY	signal recognition particle receptor FtsY	-0.159136	5.32	0.771645	0.238043	6.21	0.588895	6.33941	AP024708.1	BCX73594.1	Signal recognition particle GTPase FtsY	U	Intracellular trafficking, secretion, and vesicular transport
gene-TOL5_17950	-	hypothetical protein	0.473362	6.98	0.377994	0.427662	7.45	0.376252	6.79193	AP024708.1	BCX73595.1	FRM2-like oxidoreductase, nitroreductase family	R	General function prediction only
gene-TOL5_17960	glcB	malate synthase G	0.140835	7.75	0.798517	0.47048	8.59	0.266261	9.62835	AP024708.1	BCX73596.1	Malate synthase	C	Energy production and conversion
gene-TOL5_17970	-	hypothetical protein	-0.0549152	9.39	0.943936	-0.794034	9.07	0.179654	9.23163	AP024708.1	BCX73597.1	Proline 4-hydroxylase (includes Rps23 Pro-64 3,4-dihydroxylase Tpa1), contains SM-20 domain	J	Translation, ribosomal structure and biogenesis
gene-TOL5_17980	-	DUF159 family protein	-0.950936	4.16	0.108112	-1.09481	4.56	0.0523842	4.55274	AP024708.1	BCX73598.1	ssDNA abasic site-binding protein YedK/HMCES, SRAP family	L	Replication, recombination and repair
gene-TOL5_17990	-	MarR family transcriptional regulator	NA	NA	NA	NA	NA	NA	NA	AP024708.1	BCX73599.1	DNA-binding transcriptional regulator, MarR family	K	Transcription
gene-TOL5_18000	yoaE	membrane protein	0.573942	6.9	0.295295	0.562866	7.45	0.255579	8.10602	AP024708.1	BCX73600.1	Tellurite resistance membrane protein TerC	P	Inorganic ion transport and metabolism
gene-TOL5_18010	-	alpha/beta hydrolase	2.00079	4.85	0.0867992	2.9954	6.54	0.0137919	5.88599	AP024708.1	BCX73601.1	Predicted alpha/beta hydrolase	R	General function prediction only
gene-TOL5_18020	-	hypothetical protein	2.06507	5.67	0.00600887	2.25247	6.35	0.00302824	5.05234	AP024708.1	BCX73602.1	NA	NA	NA
gene-TOL5_18030	-	hypothetical protein	2.00257	9.78	0.00131684	1.84778	10.13	0.00179849	7.94036	AP024708.1	BCX73603.1	NA	NA	NA
gene-TOL5_18040	brnQ	branched chain amino acid transport system II carrier protein	0.833819	3.02	0.396519	2.08148	4.71	0.0254259	4.6871	AP024708.1	BCX73604.1	Branched-chain amino acid permease	E	Amino acid transport and metabolism
gene-TOL5_18050	map_1	methionine aminopeptidase	0.39186	6.79	0.382351	0.859452	7.75	0.0462966	7.22881	AP024708.1	BCX73605.1	Methionine aminopeptidase	J	Translation, ribosomal structure and biogenesis
gene-TOL5_18060	-	hypothetical protein	NA	NA	NA	NA	NA	NA	NA	AP024708.1	BCX73606.1	NA	NA	NA
gene-TOL5_18070	ydcO_2	BenE family inner membrane transporter	-0.826405	3.29	0.133472	-0.47012	4.11	0.338445	4.53564	AP024708.1	BCX73607.1	Predicted benzoate:H symporter BenE	Q	Secondary metabolites biosynthesis, transport and catabolism
gene-TOL5_18080	-	hypothetical protein	NA	NA	NA	NA	NA	NA	NA	AP024708.1	BCX73608.1	NA	NA	NA
gene-TOL5_18090	leuE_1	leucine efflux protein	0.837806	5.93	0.162019	1.426	7.02	0.0204957	6.09748	AP024708.1	BCX73609.1	Threonine/homoserine/homoserine lactone efflux protein	E	Amino acid transport and metabolism
gene-TOL5_18100	talB	transaldolase B	-0.122036	6.63	0.811962	-0.313907	6.92	0.422497	7.25599	AP024708.1	BCX73610.1	Transaldolase/fructose-6-phosphate aldolase	G	Carbohydrate transport and metabolism
gene-TOL5_18110	yahB	LysR family transcriptional regulator	0.325753	3.08	0.744183	0.751035	3.9	0.320859	3.76202	AP024708.1	BCX73611.1	DNA-binding transcriptional regulator, LysR family	K	Transcription
gene-TOL5_18120	-	membrane protein	0.368266	7.39	0.617854	1.06556	8.55	0.0957579	7.11036	AP024708.1	BCX73612.1	Putative drug efflux pump, chlorhexidine efflux protein family	Q	Secondary metabolites biosynthesis, transport and catabolism
gene-TOL5_18130	-	hypothetical protein	0.925421	5.39	0.0416428	1.09185	6.04	0.0152835	6.94013	AP024708.1	BCX73613.1	NA	NA	NA
gene-TOL5_18140	pif1	helicase	0.316154	5	0.593011	0.614632	5.75	0.217211	6.48223	AP024708.1	BCX73614.1	ATPase/5'-3' helicase helicase subunit RecD of the DNA repair enzyme RecBCD (exonuclease V)	L	Replication, recombination and repair
gene-TOL5_18150	-	UPF0016 family membrane protein	1.54608	4.12	0.349493	2.70882	5.76	0.070957	4.93867	AP024708.1	BCX73615.1	Putative Ca2ﱿ antiporter, TMEM165/GDT1 family	R	General function prediction only
gene-TOL5_18160	-	hypothetical protein	0.562455	2.99	0.627098	1.96765	4.63	0.0486361	5.00136	AP024708.1	BCX73616.1	Phosphoethanolamine transferase for periplasmic glucans OpgE, AlkP superfamily	M	Cell wall/membrane/envelope biogenesis
gene-TOL5_18170	-	5-carboxymethyl-2-hydroxymuconate isomerase	0.0496686	6.05	0.949469	-0.257324	6.22	0.678162	5.19708	AP024708.1	BCX73617.1	5-carboxymethyl-2-hydroxymuconate isomerase	E	Amino acid transport and metabolism
gene-TOL5_18180	thiM	hydroxyethylthiazole kinase	0.403428	4.36	0.555238	0.935111	5.32	0.112075	5.01141	AP024708.1	BCX73618.1	Hydroxyethylthiazole kinase, sugar kinase family	H	Coenzyme transport and metabolism
gene-TOL5_18190	-	hypothetical protein	1.89845	6.53	0.00821713	1.73886	6.88	0.00954829	6.96124	AP024708.1	BCX73619.1	NA	NA	NA
gene-TOL5_18200	-	hypothetical protein	1.85769	5.75	0.176241	0.827741	5.12	0.534346	4.33452	AP024708.1	BCX73620.1	NA	NA	NA
gene-TOL5_18210	-	hypothetical protein	2.74043	10.31	0.0101903	2.01133	9.97	0.0281878	8.47821	AP024708.1	BCX73621.1	NA	NA	NA
gene-TOL5_18220	-	hypothetical protein	-0.590954	3.88	0.310969	-0.137262	4.79	0.817202	5.11992	AP024708.1	BCX73622.1	NA	NA	NA
gene-TOL5_18230	-	DUF2057 domain-containing protein	0.237526	4.51	0.751925	0.0213263	4.73	0.976581	4.48357	AP024708.1	BCX73623.1	Curli synthesis inhibitor CsgI, YccT/UPF0319 family	W	Extracellular structures
gene-TOL5_18240	-	N-acetyltransferase	-0.670424	3.11	0.436007	-0.251555	3.97	0.756197	3.31296	AP024708.1	BCX73624.1	N-acetyltransferase, GNAT superfamily (includes histone acetyltransferase HPA2)	K	Transcription
gene-TOL5_18250	ybgE	inner membrane protein	1.15142	8.94	0.162019	0.635806	8.86	0.393252	7.54839	AP024708.1	BCX73625.1	Predicted membrane protein, encoded in cydAB operon	S	Function unknown
gene-TOL5_18260	cydB_1	cytochrome d terminal oxidase subunit II	0.161552	8.6	0.851858	-0.356678	8.44	0.60983	9.31887	AP024708.1	BCX73626.1	Cytochrome bd-type quinol oxidase, subunit 2	C	Energy production and conversion
gene-TOL5_18270	cydA	cytochrome d terminal oxidase subunit I	-0.71715	6.4	0.194003	-0.937712	6.61	0.073859	7.95541	AP024708.1	BCX73627.1	Cytochrome bd-type quinol oxidase, subunit 1	C	Energy production and conversion
gene-TOL5_18280	-	hypothetical protein	NA	NA	NA	NA	NA	NA	NA	AP024708.1	BCX73628.1	NA	NA	NA
gene-TOL5_18290	-	NAD(P)H dehydrogenase (quinone)	-0.403004	4.48	0.529996	-0.312829	5.06	0.585218	4.58671	AP024708.1	BCX73629.1	Putative NADPH-quinone reductase (modulator of drug activity B)	R	General function prediction only
gene-TOL5_18300	-	membrane protein	-0.86304	3.84	0.30918	-0.520385	4.64	0.498814	4.17372	AP024708.1	BCX73630.1	NA	NA	NA
gene-TOL5_18310	-	(2Fe-2S)-binding protein	-1.13938	7.11	0.0417425	-1.55742	7.14	0.00826606	6.5267	AP024708.1	BCX73631.1	Ferredoxin subunit of nitrite reductase or a ring-hydroxylating dioxygenase	P	Inorganic ion transport and metabolism
gene-TOL5_18320	-	adenosine kinase	0.520706	4.22	0.54914	0.834433	5.07	0.257491	5.06128	AP024708.1	BCX73632.1	Sugar or nucleoside kinase, ribokinase family	G	Carbohydrate transport and metabolism
gene-TOL5_18330	-	acetyltransferase	-0.142539	5	0.861964	0.245881	5.88	0.719993	4.83558	AP024708.1	BCX73633.1	N-acetylglutamate synthase or related acetyltransferase, GNAT family	E	Amino acid transport and metabolism
gene-TOL5_18340	-	hypothetical protein	NA	NA	NA	NA	NA	NA	NA	AP024708.1	BCX73634.1	NA	NA	NA
gene-TOL5_18350	preP2	peptidase M16	-0.21425	7.98	0.798517	-0.851075	7.8	0.193348	10.1975	AP024708.1	BCX73635.1	Zn-dependent peptidase, M16 (insulinase) family	O	Posttranslational modification, protein turnover, chaperones
gene-TOL5_18360	pldA	phospholipase	-0.361784	3.74	0.596432	0.0586782	4.65	0.933657	4.93452	AP024708.1	BCX73636.1	Outer membrane phospholipase A	M	Cell wall/membrane/envelope biogenesis
gene-TOL5_18370	-	MarR family transcriptional regulator	1.58076	5.75	0.0503293	1.31042	5.96	0.0708933	5.09485	AP024708.1	BCX73637.1	DNA-binding transcriptional regulator, MarR family	K	Transcription
gene-TOL5_18380	-	multidrug ABC transporter ATP-binding protein	0.315291	5.86	0.608382	0.918321	6.84	0.0877178	7.59652	AP024708.1	BCX73638.1	ABC-type multidrug and LPS transport system, ATPase and permease component MsbA	M	Cell wall/membrane/envelope biogenesis
gene-TOL5_18390	lldD_2	alpha-hydroxy-acid oxidizing enzyme	0.324788	3.81	0.609212	0.213126	4.18	0.717421	4.55442	AP024708.1	BCX73639.1	FMN-dependent dehydrogenase, includes L-lactate dehydrogenase and type II isopentenyl diphosphate isomerase	C	Energy production and conversion
gene-TOL5_18400	-	hypothetical protein	NA	NA	NA	NA	NA	NA	NA	AP024708.1	BCX73640.1	NA	NA	NA
gene-TOL5_18410	-	aspartate kinase	-0.462356	3.61	0.486867	0.434003	4.87	0.44698	5.37263	AP024708.1	BCX73641.1	Integral membrane siderophore reductase FoxB, contains PepSY domain	P	Inorganic ion transport and metabolism
gene-TOL5_18420	fhuE_3	ferric-rhodotorulic acid outer membrane transporter	-0.034982	5.06	0.960822	-0.186043	5.38	0.739985	6.77674	AP024708.1	BCX73642.1	Outer membrane receptor for ferric coprogen and ferric-rhodotorulic acid	P	Inorganic ion transport and metabolism
gene-TOL5_18430	lpxB	lipid-A-disaccharide synthase	-0.255136	6.74	0.650468	-0.717572	6.8	0.13195	7.63582	AP024708.1	BCX73643.1	Lipid A disaccharide synthetase	M	Cell wall/membrane/envelope biogenesis
gene-TOL5_18440	-	hypothetical protein	-1.06261	5.88	0.0169519	-1.21416	6.21	0.00803254	6.71202	AP024708.1	BCX73644.1	NA	NA	NA
gene-TOL5_18450	-	hypothetical protein	0.185381	5.06	0.782215	0.704511	6.06	0.167435	4.88539	AP024708.1	BCX73645.1	NA	NA	NA
gene-TOL5_18460	-	hypothetical protein	-0.794394	7.39	0.0856312	-1.52598	7.17	0.00471487	7.4821	AP024708.1	BCX73646.1	Uncharacterized conserved protein YidB, DUF937 family	S	Function unknown
gene-TOL5_18470	-	hypothetical protein	0.424651	4.05	0.619067	0.55755	4.61	0.436179	4.33942	AP024708.1	BCX73647.1	Uncharacterized lipoprotein NlpE involved in copper resistance	M	Cell wall/membrane/envelope biogenesis
gene-TOL5_18480	glnG	nitrogen regulation protein NR(I)	-0.246634	4.27	0.703378	-0.145127	4.78	0.803759	5.6029	AP024708.1	BCX73648.1	DNA-binding transcriptional response regulator, NtrC family, contains REC, AAA-type ATPase, and a Fis-type DNA-binding domains	T	Signal transduction mechanisms
gene-TOL5_18490	glnL	two-component system sensor histidine kinase GlnL	0.491214	4.54	0.512296	0.0503047	4.67	0.953923	5.21751	AP024708.1	BCX73649.1	Signal transduction histidine kinase NtrB, nitrogen specific	T	Signal transduction mechanisms
gene-TOL5_18500	rimO	ribosomal protein S12 methylthiotransferase	-0.225009	5.08	0.790988	0.277793	5.93	0.691092	6.48532	AP024708.1	BCX73650.1	tRNA A37 methylthiotransferase MiaB	J	Translation, ribosomal structure and biogenesis
gene-TOL5_18510	pyrH	uridylate kinase	-0.353562	6.04	0.444832	-0.178936	6.7	0.683541	6.4275	AP024708.1	BCX73651.1	Uridylate kinase	F	Nucleotide transport and metabolism
gene-TOL5_18520	frr	ribosome recycling factor	-0.638545	6.03	0.124687	-0.557807	6.61	0.14172	6.10169	AP024708.1	BCX73652.1	Ribosome recycling factor	J	Translation, ribosomal structure and biogenesis
gene-TOL5_18530	ispU	undecaprenyl pyrophosphate synthase	-0.392633	4.7	0.505168	-0.0415707	5.48	0.949558	5.20094	AP024708.1	BCX73653.1	Undecaprenyl pyrophosphate synthase	I	Lipid transport and metabolism
gene-TOL5_18540	cdsA	CDP-diglyceride synthase	0.581144	5.14	0.283409	0.280088	5.32	0.585385	5.30375	AP024708.1	BCX73654.1	CDP-diglyceride synthetase	I	Lipid transport and metabolism
gene-TOL5_18550	dxr	1-deoxy-D-xylulose 5-phosphate reductoisomerase	0.587701	6.23	0.403589	0.87133	6.86	0.168636	7.17085	AP024708.1	BCX73655.1	1-deoxy-D-xylulose 5-phosphate reductoisomerase	I	Lipid transport and metabolism
gene-TOL5_18560	rseP	metallopeptidase	-0.0532068	6.3	0.935914	0.234509	7.06	0.64603	7.55933	AP024708.1	BCX73656.1	Membrane-associated protease RseP, regulator of RpoE activity	O	Posttranslational modification, protein turnover, chaperones
gene-TOL5_18570	bamA	BamABCDE complex OM biogenesis outer membrane pore-forming assembly factor	-0.2125	4.94	0.761784	0.0946894	5.68	0.881493	7.15447	AP024708.1	BCX73657.1	Outer membrane protein assembly factor BamA	M	Cell wall/membrane/envelope biogenesis
gene-TOL5_18580	ompH	membrane protein	-1.08388	4.75	0.0623859	-0.789026	5.51	0.120694	4.84317	AP024708.1	BCX73658.1	Periplasmic chaperone for outer membrane proteins, Skp/HlpA/OmpH family	M	Cell wall/membrane/envelope biogenesis
gene-TOL5_18590	lpxD	UDP-3-O-(3-hydroxymyristoyl)-glucosamine N-acyltransferase	-0.792891	5.26	0.0978903	-0.406743	6.12	0.343835	6.42588	AP024708.1	BCX73659.1	UDP-3-O-[3-hydroxymyristoyl] glucosamine N-acyltransferase	M	Cell wall/membrane/envelope biogenesis
gene-TOL5_18600	fabZ	(3R)-hydroxymyristol acyl carrier protein dehydratase	-1.87136	4.59	0.00173427	-1.17246	5.77	0.0162612	5.17295	AP024708.1	BCX73660.1	3-hydroxymyristoyl/3-hydroxydecanoyl-(acyl carrier protein) dehydratase	I	Lipid transport and metabolism
gene-TOL5_18610	lpxA	UDP-N-acetylglucosamine acetyltransferase	-0.549498	6.78	0.222181	-0.539201	7.32	0.193707	7.3357	AP024708.1	BCX73661.1	Acyl-[acyl carrier protein]--UDP-N-acetylglucosamine O-acyltransferase	M	Cell wall/membrane/envelope biogenesis
gene-TOL5_18620	ybgF	periplasmic TolA-binding protein	0.550287	6.29	0.408241	0.369945	6.6	0.545091	6.76251	AP024708.1	BCX73662.1	Cell division protein CpoB, coordinates peptidoglycan biosynthesis and outer membrane constriction	D	Cell cycle control, cell division, chromosome partitioning
gene-TOL5_18630	ompW_3	membrane protein	0.0529848	4.42	0.955429	0.314144	5.09	0.661782	5.37692	AP024708.1	BCX73663.1	Outer membrane protein OmpW	M	Cell wall/membrane/envelope biogenesis
gene-TOL5_18640	-	hypothetical protein	-0.775528	3.39	0.267022	-0.701687	3.93	0.262672	3.64894	AP024708.1	BCX73664.1	SOS response regulatory protein OraA/RecX, interacts with RecA	O	Posttranslational modification, protein turnover, chaperones
gene-TOL5_18650	menE	O-succinylbenzoate-CoA ligase	-0.264187	3.09	0.759066	0.359199	4.1	0.602034	4.51084	AP024708.1	BCX73665.1	O-succinylbenzoic acid-CoA ligase MenE or related acyl-CoA synthetase (AMP-forming)	I	Lipid transport and metabolism
gene-TOL5_18660	-	epimerase	1.74955	4.02	0.0948907	0.589001	3.45	0.567111	3.95628	AP024708.1	BCX73666.1	Short-chain dehydrogenase	R	General function prediction only
gene-TOL5_18670	recA	DNA recombination and repair protein RecA	4.21934	12.08	0.000840853	0.781418	9.36	0.277643	11.668	AP024708.1	BCX73667.1	RecA/RadA recombinase	L	Replication, recombination and repair
gene-TOL5_18680	hslR	ribosome-associated heat shock protein Hsp15	0.81741	5.91	0.252444	1.3301	6.86	0.0532022	5.53948	AP024708.1	BCX73668.1	Ribosomal 50S subunit-recycling heat shock protein, contains S4 domain	J	Translation, ribosomal structure and biogenesis
gene-TOL5_18690	yrfG	GMP/IMP nucleotidase	0.471612	5.62	0.431253	0.305956	5.97	0.580017	5.65067	AP024708.1	BCX73669.1	FMN and 5-amino-6-(5-phospho-D-ribitylamino)uracil phosphatase YigB, HAD superfamily (riboflavin biosynthesis)	H	Coenzyme transport and metabolism
gene-TOL5_18700	-	hypothetical protein	NA	NA	NA	NA	NA	NA	NA	AP024708.1	BCX73670.1	NA	NA	NA
gene-TOL5_18710	cysQ	3'(2'),5'-bisphosphate nucleotidase	0.690327	5.51	0.163686	0.740355	6.05	0.10453	5.81738	AP024708.1	BCX73671.1	3'-Phosphoadenosine 5'-phosphosulfate (PAPS) 3'-phosphatase	P	Inorganic ion transport and metabolism
gene-TOL5_18720	gpmA_1	phosphoglycerate mutase	0.341524	9.31	0.602522	0.253582	9.63	0.672527	9.41964	AP024708.1	BCX73672.1	Broad specificity phosphatase PhoE	G	Carbohydrate transport and metabolism
gene-TOL5_18730	-	peptidase M66	-1.14419	4.53	0.0356246	-1.21484	4.93	0.0203264	7.21319	AP024708.1	BCX73673.1	NA	NA	NA
gene-TOL5_18740	-	hypothetical protein	NA	NA	NA	NA	NA	NA	NA	AP024708.1	BCX73674.1	Predicted phosphohydrolase, protein tyrosine phosphatase (PTP) superfamily, DUF442 family	R	General function prediction only
gene-TOL5_18750	aroF_1	3-deoxy-D-arabino-heptulosonate-7-phosphate synthase	-0.213881	5.44	0.790945	0.328992	6.39	0.606523	6.58265	AP024708.1	BCX73675.1	3-deoxy-D-arabino-heptulosonate 7-phosphate (DAHP) synthase	E	Amino acid transport and metabolism
gene-TOL5_18760	-	UPF0721 transmembrane protein	1.38555	5.89	0.189341	2.25757	6.95	0.0317758	6.6561	AP024708.1	BCX73676.1	Sulfite exporter TauE/SafE/YfcA and related permeases, UPF0721 family	P	Inorganic ion transport and metabolism
gene-TOL5_18770	-	amidase	0.294647	3.66	0.684331	0.068272	3.98	0.922577	4.81823	AP024708.1	BCX73677.1	Asp-tRNAAsn/Glu-tRNAGln amidotransferase A subunit or related amidase	J	Translation, ribosomal structure and biogenesis
gene-TOL5_18780	-	hypothetical protein	NA	NA	NA	NA	NA	NA	NA	AP024708.1	BCX73678.1	GGDEF domain, diguanylate cyclase (c-di-GMP synthetase) or its enzymatically inactive variants	T	Signal transduction mechanisms
gene-TOL5_18790	-	hypothetical protein	-0.716245	3.82	0.305706	-0.828295	4.24	0.193409	4.2222	AP024708.1	BCX73679.1	IS4 transposase InsG	X	Mobilome: prophages, transposons
gene-TOL5_18800	yneF	diguanylate cyclase	-0.808072	4.17	0.0854822	-0.508387	4.92	0.217619	5.53301	AP024708.1	BCX73680.1	GGDEF domain, diguanylate cyclase (c-di-GMP synthetase) or its enzymatically inactive variants	T	Signal transduction mechanisms
gene-TOL5_18810	-	hypothetical protein	1.08344	5.98	0.222151	1.0088	6.49	0.21401	5.5986	AP024708.1	BCX73681.1	NA	NA	NA
gene-TOL5_18820	accC_2	acetyl-CoA carboxylase biotin carboxylase subunit	-0.292204	5.29	0.650468	-0.84965	5.24	0.121501	6.38058	AP024708.1	BCX73682.1	Acetyl/propionyl-CoA carboxylase, alpha subunit	I	Lipid transport and metabolism
gene-TOL5_18830	accB	acetyl CoA carboxylase	-1.83657	4.67	0.00707471	-1.89472	5.07	0.00489594	4.79474	AP024708.1	BCX73683.1	Biotin carboxyl carrier protein	I	Lipid transport and metabolism
gene-TOL5_18840	aroQ	3-dehydroquinate dehydratase	-2.71941	3.67	0.00137273	-2.55943	4.32	0.00179849	4.45691	AP024708.1	BCX73684.1	3-dehydroquinate dehydratase, type II	E	Amino acid transport and metabolism
gene-TOL5_18850	umuC_1	DNA polymerase V subunit UmuC	1.07752	3.3	0.217515	0.867341	3.72	0.279172	4.2882	AP024708.1	BCX73685.1	Nucleotidyltransferase/DNA polymerase DinP involved in DNA repair	L	Replication, recombination and repair
gene-TOL5_18860	-	hypothetical protein	0.948406	7.54	0.209336	0.0523147	7.2	0.954329	5.43544	AP024708.1	BCX73686.1	NA	NA	NA
gene-TOL5_18870	ycaQ	hypothetical protein	0.432319	5.21	0.369711	0.58504	5.85	0.180613	6.10647	AP024708.1	BCX73687.1	DNA glycosylase YcaQ, repair of DNA interstrand crosslinks	L	Replication, recombination and repair
gene-TOL5_18880	-	hypothetical protein	1.45279	4.45	0.176241	0.856307	4.54	0.392375	4.04217	AP024708.1	BCX73688.1	SOS-response transcriptional repressor LexA (RecA-mediated autopeptidase)	K	Transcription
gene-TOL5_18890	-	hypothetical protein	NA	NA	NA	NA	NA	NA	NA	AP024708.1	BCX73689.1	NA	NA	NA
gene-TOL5_18900	-	hypothetical protein	0.00877753	4.49	0.99058	-0.391623	4.54	0.555606	3.71686	AP024708.1	BCX73690.1	NA	NA	NA
gene-TOL5_18910	hpcR	homoprotocatechuate degradative operon repressor	0.77208	4.06	0.390339	0.666182	4.51	0.408616	3.54608	AP024708.1	BCX73691.1	DNA-binding transcriptional regulator, MarR family	K	Transcription
gene-TOL5_18920	dsbG	thiol:disulfide interchange protein	-0.473322	4.95	0.304879	-0.614333	5.32	0.147741	5.34216	AP024708.1	BCX73692.1	Protein thiol-disulfide isomerase DsbC	O	Posttranslational modification, protein turnover, chaperones
gene-TOL5_18930	-	thiol:disulfide interchange protein	0.184239	3.95	0.837711	0.450497	4.65	0.509025	4.47462	AP024708.1	BCX73693.1	Thiol-disulfide isomerase or thioredoxin	O	Posttranslational modification, protein turnover, chaperones
gene-TOL5_18940	dsbD	thiol:disulfide interchange protein	-0.409432	5.28	0.322264	-0.689793	5.49	0.0785019	6.99199	AP024708.1	BCX73694.1	Thiol:disulfide interchange protein DsbD	O	Posttranslational modification, protein turnover, chaperones
gene-TOL5_18950	-	hypothetical protein	NA	NA	NA	NA	NA	NA	NA	AP024708.1	BCX73695.1	NA	NA	NA
gene-TOL5_18960	pepN	aminopeptidase N	-0.308388	8.49	0.685735	-0.0776832	9.21	0.914288	10.8041	AP024708.1	BCX73696.1	Aminopeptidase N, contains DUF3458 domain	E	Amino acid transport and metabolism
gene-TOL5_18970	-	hypothetical protein	1.10122	4.78	0.208902	0.57662	4.79	0.487551	3.4986	AP024708.1	BCX73697.1	NA	NA	NA
gene-TOL5_18980	-	hypothetical protein	0.428965	4.35	0.710315	1.20532	5.64	0.169791	3.34549	AP024708.1	BCX73698.1	NA	NA	NA
gene-TOL5_18990	-	alpha/beta hydrolase	0.777948	4.67	0.177194	0.890643	5.26	0.0955863	5.22911	AP024708.1	BCX73699.1	Acetyl esterase/lipase	I	Lipid transport and metabolism
gene-TOL5_19000	-	hypothetical protein	NA	NA	NA	NA	NA	NA	NA	AP024708.1	BCX73700.1	NA	NA	NA
gene-TOL5_19010	emrE	multidrug resistance protein	2.96277	5.06	0.0459844	3.52141	6.21	0.0138271	4.49102	AP024708.1	BCX73701.1	Multidrug transporter EmrE and related cation transporters	V	Defense mechanisms
gene-TOL5_19020	-	TetR family transcriptional regulator	0.79772	5.4	0.212707	1.36445	6.43	0.0309223	5.48122	AP024708.1	BCX73702.1	DNA-binding protein, AcrR family, includes nucleoid occlusion protein SlmA	K	Transcription
gene-TOL5_19030	putA	bifunctional proline dehydrogenase/pyrroline-5-carboxylate dehydrogenase	-2.38749	5.22	0.00137273	-2.45114	5.63	0.00134849	9.04067	AP024708.1	BCX73703.1	Delta 1-pyrroline-5-carboxylate dehydrogenase	E	Amino acid transport and metabolism
gene-TOL5_19040	lrp_3	leucine-responsive global transcriptional regulator	-0.693404	5.14	0.313936	-1.34786	4.97	0.0477038	4.92013	AP024708.1	BCX73704.1	DNA-binding transcriptional regulator, Lrp family	K	Transcription
gene-TOL5_19050	putP_1	proline:sodium symporter	-2.02339	3.46	0.00133324	-1.43581	4.48	0.00712452	5.61558	AP024708.1	BCX73705.1	Naﺚ⧞ symporter	E	Amino acid transport and metabolism
gene-TOL5_19060	aspA_1	aspartate ammonia-lyase	-1.86839	4.92	0.00227569	-2.6332	4.63	0.000361038	6.7457	AP024708.1	BCX73706.1	Aspartate ammonia-lyase	E	Amino acid transport and metabolism
gene-TOL5_19070	-	hypothetical protein	0.398227	3.45	0.70287	0.849174	4.33	0.294578	4.29083	AP024708.1	BCX73707.1	NA	NA	NA
gene-TOL5_19080	npdA	NAD-dependent protein deacylase	1.16336	6.25	0.0223649	0.792348	6.36	0.0713251	6.04649	AP024708.1	BCX73708.1	NAD-dependent protein deacetylase, SIR2 family	O	Posttranslational modification, protein turnover, chaperones
gene-TOL5_19090	-	hypothetical protein	-0.545751	2.18	0.559479	-0.13482	3	0.881493	3.99557	AP024708.1	BCX73709.1	NA	NA	NA
gene-TOL5_19100	-	hypothetical protein	NA	NA	NA	NA	NA	NA	NA	AP024708.1	BCX73710.1	NA	NA	NA
gene-TOL5_19110	-	hypothetical protein	-0.824904	3.6	0.252444	-0.699999	4.17	0.28202	4.06145	AP024708.1	BCX73711.1	IS4 transposase InsG	X	Mobilome: prophages, transposons
gene-TOL5_19120	-	hypothetical protein	-0.127408	3.24	0.871725	-0.148819	3.68	0.82652	4.70497	AP024708.1	BCX73712.1	Sel1-like repeat, TPR-related	R	General function prediction only
gene-TOL5_19130	-	hypothetical protein	NA	NA	NA	NA	NA	NA	NA	AP024708.1	BCX73713.1	NA	NA	NA
gene-TOL5_19140	-	hypothetical protein	NA	NA	NA	NA	NA	NA	NA	AP024708.1	BCX73714.1	NA	NA	NA
gene-TOL5_19150	kgtP_1	alpha-ketoglutarate transporter	0.298911	11.53	0.794083	-1.15546	10.36	0.196802	12.2491	AP024708.1	BCX73715.1	Predicted arabinose efflux permease AraJ, MFS family	G	Carbohydrate transport and metabolism
gene-TOL5_19160	-	type VI secretion system protein	-0.838646	2.98	0.148072	-0.039414	4.23	0.953923	5.65396	AP024708.1	BCX73716.1	Type VI secretion system spike component VgrG,	U	Intracellular trafficking, secretion, and vesicular transport
gene-TOL5_19170	-	hypothetical protein	-1.00184	2.7	0.309612	-1.79289	2.27	0.0666638	4.04939	AP024708.1	BCX73717.1	Chitinase, GH19 family	G	Carbohydrate transport and metabolism
gene-TOL5_19180	-	hypothetical protein	NA	NA	NA	NA	NA	NA	NA	AP024708.1	BCX73718.1	NA	NA	NA
gene-TOL5_19190	-	hypothetical protein	NA	NA	NA	NA	NA	NA	NA	AP024708.1	BCX73719.1	NA	NA	NA
gene-TOL5_19200	-	hypothetical protein	NA	NA	NA	NA	NA	NA	NA	AP024708.1	BCX73720.1	NA	NA	NA
gene-TOL5_19210	benE_2	Benzoate membrane transport protein	-0.978484	4.13	0.0978903	-0.832289	4.72	0.123895	5.43006	AP024708.1	BCX73721.1	Predicted benzoate:H symporter BenE	Q	Secondary metabolites biosynthesis, transport and catabolism
gene-TOL5_19220	benD	1,6-dihydroxycyclohexa-2,4-diene-1-carboxylate dehydrogenase	0.0183311	4.57	0.97862	-0.305196	4.71	0.594049	4.78813	AP024708.1	BCX73722.1	NAD(P)-dependent dehydrogenase, short-chain alcohol dehydrogenase family	I	Lipid transport and metabolism
gene-TOL5_19230	benC	Benzoate 1,2-dioxygenase electron transfer component	-2.29522	2.08	0.0101903	-1.74221	2.96	0.0212699	3.59657	AP024708.1	BCX73723.1	Na+transporting NADH:ubiquinone oxidoreductase, subunit NqrF	C	Energy production and conversion
gene-TOL5_19240	benB	Benzoate 1,2-dioxygenase subunit beta	-1.53422	3.32	0.0754753	-0.870137	4.42	0.231114	3.89575	AP024708.1	BCX73724.1	3-phenylpropionate/cinnamic acid dioxygenase, small subunit	Q	Secondary metabolites biosynthesis, transport and catabolism
gene-TOL5_19250	benA	Benzoate 1,2-dioxygenase subunit alpha	-3.27323	1.55	0.000840853	-2.43665	2.61	0.00234345	3.94603	AP024708.1	BCX73725.1	Phenylpropionate dioxygenase or related ring-hydroxylating dioxygenase, large terminal subunit	P	Inorganic ion transport and metabolism
gene-TOL5_19260	catA_4	catechol 1,2-dioxygenase	-1.72353	2.94	0.019132	-1.45683	3.64	0.0255406	4.08354	AP024708.1	BCX73726.1	Protocatechuate 3,4-dioxygenase beta subunit	Q	Secondary metabolites biosynthesis, transport and catabolism
gene-TOL5_19270	benM	HTH-type transcriptional regulator BenM	1.27428	4.88	0.0346018	1.32367	5.42	0.0204957	5.23986	AP024708.1	BCX73727.1	DNA-binding transcriptional regulator, LysR family	K	Transcription
gene-TOL5_19280	benK	Benzoate transport protein	-2.46997	2.13	0.00137273	-2.36276	2.61	0.00171005	4.01237	AP024708.1	BCX73728.1	Sugar phosphate permease	G	Carbohydrate transport and metabolism
gene-TOL5_19290	-	porin	-3.21947	1.09	0.00371958	-2.50284	1.85	0.00814677	2.92676	AP024708.1	BCX73729.1	Outer membrane receptor for ferric coprogen and ferric-rhodotorulic acid	P	Inorganic ion transport and metabolism
gene-TOL5_19300	bioH_3	peroxidase	0.648193	5.48	0.26628	0.733255	6.06	0.172516	5.95076	AP024708.1	BCX73730.1	2-succinyl-6-hydroxy-2,4-cyclohexadiene-1-carboxylate synthase MenH/undecaprenyl monophosphate-sugar esterase UshA/YqjL	H	Coenzyme transport and metabolism
gene-TOL5_19310	-	hypothetical protein	0.336742	5.42	0.613776	1.08761	6.7	0.0626585	5.5863	AP024708.1	BCX73731.1	DNA-binding transcriptional regulator, PadR family	K	Transcription
gene-TOL5_19320	fadH_2	2,4-dienoyl-CoA reductase	1.52309	5.17	0.177253	2.97261	6.83	0.0156942	7.51393	AP024708.1	BCX73732.1	NADH:flavin reductase, Old Yellow Enzyme (OYE) family	C	Energy production and conversion
gene-TOL5_19330	-	polyketide cyclase	-0.166093	3.11	0.905414	1.20523	5	0.208704	3.57885	AP024708.1	BCX73733.1	Ketosteroid isomerase-related protein	R	General function prediction only
gene-TOL5_19340	abhD3	alpha/beta hydrolase	-0.729899	6.65	0.095644	-1.12937	6.74	0.0149449	7.60617	AP024708.1	BCX73734.1	Predicted hydrolase of the alpha/beta-hydrolase fold	R	General function prediction only
gene-TOL5_19350	-	hypothetical protein	0.129673	6.97	0.807996	0.269764	7.62	0.514799	6.57975	AP024708.1	BCX73735.1	Uncharacterized conserved protein involved in sex pheromone biosynthesis	R	General function prediction only
gene-TOL5_19360	pyrG	CTP synthetase	0.364621	6.02	0.593011	1.30794	7.41	0.0374012	7.7828	AP024708.1	BCX73736.1	CTP synthase (UTP-ammonia lyase)	F	Nucleotide transport and metabolism
gene-TOL5_19370	kdsA	3-deoxy-D-manno-octulosonate 8-phosphate synthase	-0.310117	4.52	0.622152	0.238167	5.46	0.670237	5.27228	AP024708.1	BCX73737.1	3-deoxy-D-manno-octulosonic acid (KDO) 8-phosphate synthase	M	Cell wall/membrane/envelope biogenesis
gene-TOL5_19380	eno	enolase	-0.0982309	5.68	0.852351	-0.429145	5.85	0.293643	6.64675	AP024708.1	BCX73738.1	Enolase	G	Carbohydrate transport and metabolism
gene-TOL5_19390	ftsB	cell division protein FtsB	-0.584525	6.84	0.23342	-1.14734	6.81	0.023185	6.23134	AP024708.1	BCX73739.1	Cell division protein FtsB	D	Cell cycle control, cell division, chromosome partitioning
gene-TOL5_19400	ispD	4-diphosphocytidyl-2C-methyl-D-erythritol synthase	-0.0656708	4.75	0.933323	-0.191844	5.11	0.756009	4.96136	AP024708.1	BCX73740.1	2-C-methyl-D-erythritol 4-phosphate cytidylyltransferase	I	Lipid transport and metabolism
gene-TOL5_19410	mrdB_1	cell wall shape-determining protein	0.412833	6.18	0.363398	0.539038	6.78	0.190696	6.96943	AP024708.1	BCX73741.1	Peptodoglycan polymerase FtsW/RodA/SpoVE	D	Cell cycle control, cell division, chromosome partitioning
gene-TOL5_19420	dadA_2	D-amino acid dehydrogenase	-0.773453	7.44	0.189341	-1.66931	6.98	0.0103242	8.58121	AP024708.1	BCX73742.1	Glycine/D-amino acid oxidase (deaminating)	E	Amino acid transport and metabolism
gene-TOL5_19430	-	hypothetical protein	-0.241676	4.38	0.779898	-0.111363	4.98	0.883378	4.58636	AP024708.1	BCX73743.1	NA	NA	NA
gene-TOL5_19440	-	hypothetical protein	-0.599361	4.18	0.502995	-1.11767	4.21	0.161849	4.00937	AP024708.1	BCX73744.1	NA	NA	NA
gene-TOL5_19450	dadA_3	D-amino acid dehydrogenase	-1.08386	7.27	0.1246	-1.75755	7.01	0.018419	8.63091	AP024708.1	BCX73745.1	Glycine/D-amino acid oxidase (deaminating)	E	Amino acid transport and metabolism
gene-TOL5_19460	nfsB	dihydropteridine reductase	0.643767	5.9	0.289054	0.700232	6.43	0.203053	5.84303	AP024708.1	BCX73746.1	Nitroreductase	C	Energy production and conversion
gene-TOL5_19470	-	hypothetical protein	NA	NA	NA	NA	NA	NA	NA	AP024708.1	BCX73747.1	NA	NA	NA
gene-TOL5_19480	lpxH	UDP-2,3-diacylglucosamine pyrophosphohydrolase	-0.30945	3.8	0.731686	0.0200722	4.66	0.980103	4.35319	AP024708.1	BCX73748.1	UDP-2,3-diacylglucosamine pyrophosphatase LpxH	M	Cell wall/membrane/envelope biogenesis
gene-TOL5_19490	ppiB	peptidyl-prolyl cis-trans isomerase B	-0.243645	7.71	0.617854	-0.117178	8.29	0.802173	7.53696	AP024708.1	BCX73749.1	Peptidyl-prolyl cis-trans isomerase (rotamase) - cyclophilin family	O	Posttranslational modification, protein turnover, chaperones
gene-TOL5_19500	glnS	glutamyl-tRNA synthetase	-0.230264	5.5	0.655073	0.406424	6.6	0.340803	7.27048	AP024708.1	BCX73750.1	Glutamyl- or glutaminyl-tRNA synthetase	J	Translation, ribosomal structure and biogenesis
gene-TOL5_19510	-	UPF0345 protein	0.0498541	5.89	0.936363	-0.595351	5.74	0.199299	4.75406	AP024708.1	BCX73751.1	Pyrimidine/purine nucleoside phosphorylase YaiE/PpnP, UPF0345/DUF1255 family	F	Nucleotide transport and metabolism
gene-TOL5_19520	dmlR_2	transcriptional activator of dmlA	0.0439636	3.15	0.961717	1.02841	4.6	0.111018	4.17709	AP024708.1	BCX73752.1	DNA-binding transcriptional regulator, LysR family	K	Transcription
gene-TOL5_19530	yajO	2-carboxybenzaldehyde reductase	-0.107777	3.16	0.912476	-0.126245	3.69	0.881242	4.0043	AP024708.1	BCX73753.1	Pyridoxal reductase PdxI or related oxidoreductase, aldo/keto reductase family	H	Coenzyme transport and metabolism
gene-TOL5_19540	-	hypothetical protein	0.728504	5.15	0.360007	0.493185	5.54	0.500201	4.62601	AP024708.1	BCX73754.1	Chalcone/flavanone-binding protein YndB, AHSA1/START/SRPBCC domain	I	Lipid transport and metabolism
gene-TOL5_19550	-	hypothetical protein	1.87311	6.91	0.0516123	1.46862	7.03	0.085346	6.35917	AP024708.1	BCX73755.1	NA	NA	NA
gene-TOL5_19560	-	hypothetical protein	-0.643663	4.42	0.194003	-0.518073	5	0.244525	4.91875	AP024708.1	BCX73756.1	Uncharacterized conserved protein YigE, DUF2233 family	S	Function unknown
gene-TOL5_19570	-	hypothetical protein	NA	NA	NA	NA	NA	NA	NA	AP024708.1	BCX73757.1	NA	NA	NA
gene-TOL5_19580	-	hypothetical protein	-0.332901	4.26	0.527342	-0.0735375	5.02	0.888681	5.44938	AP024708.1	BCX73758.1	Long-chain fatty acid transport protein	I	Lipid transport and metabolism
gene-TOL5_19590	-	TetR family transcriptional regulator	1.11452	4.42	0.213861	0.936151	4.75	0.25285	4.259	AP024708.1	BCX73759.1	DNA-binding protein, AcrR family, includes nucleoid occlusion protein SlmA	K	Transcription
gene-TOL5_19600	cmoA	SAM-dependent methyltransferase	-0.420592	2.87	0.773216	-0.93898	2.75	0.412149	3.01375	AP024708.1	BCX73760.1	SAM-dependent methyltransferase SmtA (CmoB moved to COG2228)	Q	Secondary metabolites biosynthesis, transport and catabolism
gene-TOL5_19610	plsB_1	glycerol-3-phosphate O-acyltransferase	0.139668	2.98	0.862296	0.62026	3.81	0.3084	4.89375	AP024708.1	BCX73761.1	Glycerol-3-phosphate O-acyltransferase	I	Lipid transport and metabolism
gene-TOL5_19620	cysK	cysteine synthase A	-0.43211	7.01	0.324031	-0.702987	7.23	0.08755	7.75285	AP024708.1	BCX73762.1	Cysteine synthase	E	Amino acid transport and metabolism
gene-TOL5_19630	-	kinase	-0.0569811	3.05	0.969704	0.219321	3.75	0.850494	3.13216	AP024708.1	BCX73763.1	Predicted kinase, contains AAA domain	R	General function prediction only
gene-TOL5_19640	-	transcriptional regulator	0.732742	9.61	0.209336	-0.411587	8.88	0.444857	7.89058	AP024708.1	BCX73764.1	DNA-binding transcriptional regulator YiaG, XRE-type HTH domain	K	Transcription
gene-TOL5_19650	-	toxin RelE	0.77663	10.23	0.177194	-0.35535	9.52	0.504462	8.73143	AP024708.1	BCX73765.1	Uncharacterized conserved protein	S	Function unknown
gene-TOL5_19660	-	hypothetical protein	0.70076	5.2	0.361368	0.766675	5.85	0.262537	4.78831	AP024708.1	BCX73766.1	Soluble lytic murein transglycosylase or regulatory protein ( may contain LysM/invasin domain), , includes type III secretion system proteins IagB/IpgF/YsaH	M	Cell wall/membrane/envelope biogenesis
gene-TOL5_19670	-	hypothetical protein	NA	NA	NA	NA	NA	NA	NA	AP024708.1	BCX73767.1	NA	NA	NA
gene-TOL5_19680	-	type VI secretion protein	0.214206	3.63	0.742036	0.378044	4.23	0.460521	5.62513	AP024708.1	BCX73768.1	Type VI secretion system spike component VgrG,	U	Intracellular trafficking, secretion, and vesicular transport
gene-TOL5_19690	-	hypothetical protein	NA	NA	NA	NA	NA	NA	NA	AP024708.1	BCX73769.1	NA	NA	NA
gene-TOL5_19700	-	hypothetical protein	0.341143	3.28	0.517091	0.234759	3.62	0.626597	5.24577	AP024708.1	BCX73770.1	NA	NA	NA
gene-TOL5_19710	-	hypothetical protein	0.177969	3.42	0.890098	-0.0484561	3.78	0.968776	3.82438	AP024708.1	BCX73771.1	NA	NA	NA
gene-TOL5_19720	-	hypothetical protein	NA	NA	NA	NA	NA	NA	NA	AP024708.1	BCX73772.1	NA	NA	NA
gene-TOL5_19730	-	hypothetical protein	NA	NA	NA	NA	NA	NA	NA	AP024708.1	BCX73773.1	NA	NA	NA
gene-TOL5_19740	-	hypothetical protein	NA	NA	NA	NA	NA	NA	NA	AP024708.1	BCX73774.1	NA	NA	NA
gene-TOL5_19750	-	hypothetical protein	NA	NA	NA	NA	NA	NA	NA	AP024708.1	BCX73775.1	NA	NA	NA
gene-TOL5_19760	-	hypothetical protein	NA	NA	NA	NA	NA	NA	NA	AP024708.1	BCX73776.1	NA	NA	NA
gene-TOL5_19770	-	hypothetical protein	NA	NA	NA	NA	NA	NA	NA	AP024708.1	BCX73777.1	NA	NA	NA
gene-TOL5_19780	ynbB	CDP-diglyceride synthase	-1.03664	3.57	0.0940972	-0.166734	4.82	0.781887	4.77341	AP024708.1	BCX73778.1	Predicted CDP-diglyceride synthetase/phosphatidate cytidylyltransferase	R	General function prediction only
gene-TOL5_19790	-	1-acyl-sn-glycerol-3-phosphate acyltransferase	-1.0604	4.3	0.150823	-0.849013	4.87	0.1988	4.95354	AP024708.1	BCX73779.1	1-acyl-sn-glycerol-3-phosphate acyltransferase	I	Lipid transport and metabolism
gene-TOL5_19800	-	hypothetical protein	NA	NA	NA	NA	NA	NA	NA	AP024708.1	BCX73780.1	NA	NA	NA
gene-TOL5_19810	ynbD	phosphatase inner membrane protein	-1.2754	2.46	0.0712567	-1.09213	2.98	0.081698	3.85937	AP024708.1	BCX73781.1	Protein-tyrosine phosphatase	T	Signal transduction mechanisms
gene-TOL5_19820	ynbC	esterase	0.0280976	3.84	0.970278	0.137735	4.43	0.82386	5.3551	AP024708.1	BCX73782.1	Lysophospholipase, alpha-beta hydrolase superfamily	I	Lipid transport and metabolism
gene-TOL5_19830	ynbA	inner membrane protein	-0.676893	2.86	0.385348	0.191524	4.08	0.796536	3.43493	AP024708.1	BCX73783.1	Phosphatidylglycerophosphate synthase	I	Lipid transport and metabolism
gene-TOL5_19840	ybaK	Cys-tRNA(Pro)/Cys-tRNA(Cys) deacylase	NA	NA	NA	NA	NA	NA	NA	AP024708.1	BCX73784.1	Cys-tRNA(Pro) deacylase, prolyl-tRNA editing enzyme YbaK/EbsC	J	Translation, ribosomal structure and biogenesis
gene-TOL5_19850	-	hypothetical protein	0.292795	3.3	0.821239	-0.241082	3.16	0.834837	2.9376	AP024708.1	BCX73785.1	NA	NA	NA
gene-TOL5_19860	-	hypothetical protein	-0.703906	2.93	0.620948	-0.284772	3.68	0.826394	2.83335	AP024708.1	BCX73786.1	Periplasmic protein TonB, links inner and outer membranes	M	Cell wall/membrane/envelope biogenesis
gene-TOL5_19870	iucA	siderophore biosynthesis protein	0.469085	3.33	0.484804	0.840375	4.12	0.150141	4.82549	AP024708.1	BCX73787.1	Siderophore synthetase component IucA/IucC/SbnC	P	Inorganic ion transport and metabolism
gene-TOL5_19880	iucD	siderophore biosynthesis protein	0.361155	4.76	0.634466	0.313567	5.28	0.640601	5.97794	AP024708.1	BCX73788.1	Lysine/ornithine N-monooxygenase	Q	Secondary metabolites biosynthesis, transport and catabolism
gene-TOL5_19890	rhbF	rhizobactin siderophore biosynthesis protein RhbF	-0.0481467	3.97	0.938329	-0.338113	4.17	0.475212	5.39931	AP024708.1	BCX73789.1	Siderophore synthetase component IucA/IucC/SbnC	P	Inorganic ion transport and metabolism
gene-TOL5_19900	-	hypothetical protein	0.842289	6.42	0.0798311	0.135512	6.21	0.774463	6.0522	AP024708.1	BCX73790.1	Protein N-acetyltransferase, RimJ/RimL family	J	Translation, ribosomal structure and biogenesis
gene-TOL5_19910	-	hypothetical protein	-0.104347	5.54	0.90501	-0.0418664	6.11	0.960101	4.95912	AP024708.1	BCX73791.1	NA	NA	NA
gene-TOL5_19920	rhtX	MFS transporter	-0.695168	4.49	0.176156	-0.472414	5.13	0.304888	5.77281	AP024708.1	BCX73792.1	Predicted arabinose efflux permease AraJ, MFS family	G	Carbohydrate transport and metabolism
gene-TOL5_19930	iutA	ferric siderophore receptor	-0.260224	4.53	0.547887	-0.0634755	5.21	0.881493	6.48937	AP024708.1	BCX73793.1	Outer membrane receptor protein, Fe transport	P	Inorganic ion transport and metabolism
gene-TOL5_19940	-	hypothetical protein	-0.040873	3.06	0.964984	-0.103678	3.44	0.894038	4.01992	AP024708.1	BCX73794.1	Predicted arabinose efflux permease AraJ, MFS family	G	Carbohydrate transport and metabolism
gene-TOL5_19950	-	histidine phosphatase	0.338331	3.43	0.630129	0.130017	3.71	0.847443	4.61142	AP024708.1	BCX73795.1	NA	NA	NA
gene-TOL5_19960	yqaB	fructose-1-P and 6-phosphogluconate phosphatase	0.948361	4.1	0.215016	1.17474	4.87	0.0972118	4.26698	AP024708.1	BCX73796.1	Beta-phosphoglucomutase, HAD superfamily	G	Carbohydrate transport and metabolism
gene-TOL5_19970	-	2'-5' RNA ligase	1.16609	3.8	0.226458	0.893238	4.17	0.31505	3.83148	AP024708.1	BCX73797.1	RNA 2',3'-cyclic phosphodiesterase (2'-5' RNA ligase)	J	Translation, ribosomal structure and biogenesis
gene-TOL5_19980	cobU	cobinamide kinase and cobinamide phosphate guanylyltransferase	NA	NA	NA	NA	NA	NA	NA	AP024708.1	BCX73798.1	Adenosyl cobinamide kinase/adenosyl cobinamide phosphate guanylyltransferase	H	Coenzyme transport and metabolism
gene-TOL5_19990	cobT	nicotinate-nucleotide--dimethylbenzimidazole phosphoribosyltransferase	0.395374	5.05	0.363398	0.294863	5.43	0.454744	5.65489	AP024708.1	BCX73799.1	NaMN:DMB phosphoribosyltransferase	H	Coenzyme transport and metabolism
[truncated: 2,403 more rows]
