# Supplementary material for: Desiccation-tolerant Acinetobacter as a robust chassis candidate for gas-phase bioprocesses
Source: J Biol Eng. 2026 Mar 23;20:80. doi: 10.1186/s13036-026-00668-3 (PMC13130816; doi:10.1186/s13036-026-00668-3)
Supplement: Supplementary file 9 — Supplementary Material 9 [file 13036_2026_668_MOESM9_ESM.xlsx]

## Sheet: Table S6
locus_tag	gene	function	logFC_low	logTPM_low	FDR_low	logFC_middle	logTPM_middle	FDR_middle	logCPM	sequence_id	protein_id	COG_NAME	COG_LETTER	COG_DESCRIPTION
gene-TOL5_14890	-	hypothetical protein	5.62513	9.83	0.000840853	0.38222	5.08	0.77179	7.09404	AP024708.1	BCX73289.1	NA	NA	NA
gene-TOL5_37390	-	hypothetical protein	3.86801	7.17	0.0011541	0.941022	4.92	0.341324	4.60168	AP024708.1	BCX75539.1	NA	NA	NA
gene-TOL5_15200	-	hypothetical protein	3.84552	5.85	0.00865735	3.75471	6.07	0.00820338	4.40545	AP024708.1	BCX73320.1	NA	NA	NA
gene-TOL5_01000	-	hypothetical protein	3.82464	11.12	0.000184612	1.48172	9.35	0.0206976	8.97073	AP024708.1	BCX71900.1	NA	NA	NA
gene-TOL5_43820	-	hypothetical protein	3.31192	6.2	0.00831493	3.5238	6.88	0.00496737	5.24707	AP024709.1	BCX76182.1	NA	NA	NA
gene-TOL5_04490	-	hypothetical protein	3.1384	13.65	0.00417539	1.7035	12.53	0.0443067	11.0375	AP024708.1	BCX72249.1	NA	NA	NA
gene-TOL5_32650	-	hypothetical protein	3.04315	6.21	0.00248966	3.48052	7.25	0.00138054	6.29518	AP024708.1	BCX75065.1	NA	NA	NA
gene-TOL5_26210	-	hypothetical protein	2.97305	8.35	0.00787028	1.81464	7.59	0.0479145	6.90729	AP024708.1	BCX74421.1	NA	NA	NA
gene-TOL5_17540	-	hypothetical protein	2.90743	8.34	0.034944	4.21237	10.28	0.00550209	7.15391	AP024708.1	BCX73554.1	NA	NA	NA
gene-TOL5_31710	-	hypothetical protein	2.87467	5.67	0.00890878	3.98936	7.37	0.00134849	5.56404	AP024708.1	BCX74971.1	NA	NA	NA
gene-TOL5_01270	-	hypothetical protein	2.77425	11.5	0.00143244	2.697	11.89	0.00179078	11.6465	AP024708.1	BCX71927.1	NA	NA	NA
gene-TOL5_37140	-	hypothetical protein	2.76496	11.27	0.00102375	2.15016	11.2	0.00306164	10.7714	AP024708.1	BCX75514.1	NA	NA	NA
gene-TOL5_40910	-	hypothetical protein	2.6751	8.08	0.00145861	2.36838	8.32	0.00300594	7.5488	AP024708.1	BCX75891.1	NA	NA	NA
gene-TOL5_21000	-	hypothetical protein	2.67027	10.05	0.0011541	1.42264	9.42	0.0204957	8.25363	AP024708.1	BCX73900.1	NA	NA	NA
gene-TOL5_20240	-	hypothetical protein	2.6499	7.14	0.00780619	3.44751	8.38	0.00171005	6.13521	AP024708.1	BCX73824.1	NA	NA	NA
gene-TOL5_00130	-	hypothetical protein	2.21115	9.85	0.00831493	0.948346	9.21	0.142682	8.70694	AP024708.1	BCX71813.1	NA	NA	NA
gene-TOL5_33040	-	hypothetical protein	2.09378	5.14	0.0146896	2.43017	5.92	0.00599038	4.96736	AP024708.1	BCX75104.1	NA	NA	NA
gene-TOL5_18020	-	hypothetical protein	2.06507	5.67	0.00600887	2.25247	6.35	0.00302824	5.05234	AP024708.1	BCX73602.1	NA	NA	NA
gene-TOL5_18030	-	hypothetical protein	2.00257	9.78	0.00131684	1.84778	10.13	0.00179849	7.94036	AP024708.1	BCX73603.1	NA	NA	NA
gene-TOL5_18190	-	hypothetical protein	1.89845	6.53	0.00821713	1.73886	6.88	0.00954829	6.96124	AP024708.1	BCX73619.1	NA	NA	NA
gene-TOL5_04070	-	hypothetical protein	1.82524	11.69	0.00675071	0.367197	10.79	0.468609	10.7967	AP024708.1	BCX72207.1	NA	NA	NA
gene-TOL5_29090	-	hypothetical protein	1.78396	5.79	0.0197092	2.10064	6.6	0.00759757	4.96461	AP024708.1	BCX74709.1	NA	NA	NA
gene-TOL5_28290	-	hypothetical protein	1.73677	8.72	0.00377505	1.43989	8.89	0.0085504	7.90243	AP024708.1	BCX74629.1	NA	NA	NA
gene-TOL5_05440	-	terpene utilization protein AtuA	1.4264	5.14	0.0958661	2.79233	7	0.0057314	7.25337	AP024708.1	BCX72344.1	NA	NA	NA
gene-TOL5_17700	-	hypothetical protein	-0.430379	5.47	0.446577	-1.60616	4.88	0.00970464	5.0629	AP024708.1	BCX73570.1	NA	NA	NA
gene-TOL5_16010	-	hypothetical protein	-0.679377	5.8	0.183128	-1.54315	5.48	0.00820338	5.12395	AP024708.1	BCX73401.1	NA	NA	NA
gene-TOL5_17260	-	hypothetical protein	-0.806327	10.1	0.221536	-1.98949	9.21	0.0085504	8.85622	AP024708.1	BCX73526.1	NA	NA	NA
gene-TOL5_25970	-	hypothetical protein	-1.03154	6.39	0.0356729	-1.33486	6.59	0.0085504	6.33403	AP024708.1	BCX74397.1	NA	NA	NA
gene-TOL5_23860	-	hypothetical protein	-1.04114	5.67	0.0503293	-1.53633	6.72	0.00793801	5.70575	AP024708.1	BCX74186.1	NA	NA	NA
gene-TOL5_18440	-	hypothetical protein	-1.06261	4.6	0.0169519	-1.21416	4.99	0.00803254	6.71202	AP024708.1	BCX73644.1	NA	NA	NA
gene-TOL5_40480	-	hypothetical protein	-1.08437	5.5	0.0643867	-1.77955	7.06	0.00712452	7.04758	AP024708.1	BCX75848.1	NA	NA	NA
gene-TOL5_02810	-	hypothetical protein	-1.11732	7.8	0.0593226	-1.94275	5.69	0.00471487	5.58509	AP024708.1	BCX72081.1	NA	NA	NA
gene-TOL5_41510	-	hypothetical protein	-1.15585	6.62	0.0416428	-1.64377	6.91	0.00733822	5.93681	AP024708.1	BCX75951.1	NA	NA	NA
gene-TOL5_39800	-	hypothetical protein	-1.37382	4.91	0.0266176	-1.97263	6.14	0.00431536	6.67085	AP024708.1	BCX75780.1	NA	NA	NA
gene-TOL5_13050	-	hypothetical protein	-1.38964	5.21	0.0146896	-2.17748	6.44	0.00156954	7.26226	AP024708.1	BCX73105.1	NA	NA	NA
gene-TOL5_05360	-	hypothetical protein	-1.44132	4.57	0.0205486	-1.67104	6.88	0.00849471	6.69219	AP024708.1	BCX72336.1	NA	NA	NA
gene-TOL5_35850	-	hypothetical protein	-1.58228	4.37	0.0231868	-1.93178	5.54	0.00803254	6.94485	AP024708.1	BCX75385.1	NA	NA	NA
gene-TOL5_22760	-	hypothetical protein	-1.67182	5.49	0.00219185	-1.16929	6.64	0.0120579	7.32175	AP024708.1	BCX74076.1	NA	NA	NA
gene-TOL5_39810	-	integrase	-3.15054	5.01	0.00155952	-3.51572	5.74	0.00120501	3.58697	AP024708.1	BCX75781.1	NA	NA	NA
gene-TOL5_09630	-	peptide synthetase	-3.57099	4.35	6.6313e-05	-3.58451	5.05	4.05792e-05	8.73249	AP024708.1	BCX72763.1	NA	NA	NA
