# Supplementary material for: Desiccation-tolerant Acinetobacter as a robust chassis candidate for gas-phase bioprocesses
Source: J Biol Eng. 2026 Mar 23;20:80. doi: 10.1186/s13036-026-00668-3 (PMC13130816; doi:10.1186/s13036-026-00668-3)
Supplement: Supplementary file 10 — Supplementary Material 10 [file 13036_2026_668_MOESM10_ESM.xlsx]

## Sheet: DE-result_(vs_high)_with-annota
locus_tag	gene	function	logFC_low	logTPM_low	FDR_low	logFC_middle	logTPM_middle	FDR_middle	logCPM	sequence_id	protein_id	COG_NAME	COG_LETTER	COG_DESCRIPTION
gene-TOL5_00430	ppc	phosphoenolpyruvate carboxylase	-0.234501	6.49	0.707787	-0.581515	6.59	0.245765	8.58644	AP024708.1	BCX71843.1	Phosphoenolpyruvate carboxylase	C	Energy production and conversion
gene-TOL5_00730	fdx_1	[2Fe-2S] ferredoxin	NA	NA	NA	NA		NA	NA	AP024708.1	BCX71873.1	Ferredoxin	C	Energy production and conversion
gene-TOL5_01250	rutF_1	pyrimidine utilization flavin reductase protein F	0.990778	6.18	0.372544	2.1801	7.59	0.0433245	6.44294	AP024708.1	BCX71925.1	FMN reductase RutF, DIM6/NTAB family	C	Energy production and conversion
gene-TOL5_01770	aceE	pyruvate dehydrogenase	-0.881598	9.77	0.317737	-1.67573	9.26	0.0530919	12.1347	AP024708.1	BCX71977.1	Pyruvate dehydrogenase complex, dehydrogenase (E1) component	C	Energy production and conversion
gene-TOL5_01780	aceF	pyruvate dehydrogenase	-0.151665	10.37	0.890752	-1.13393	9.64	0.190696	11.9378	AP024708.1	BCX71978.1	Pyruvate/2-oxoglutarate dehydrogenase complex, dihydrolipoamide acyltransferase (E2) component	C	Energy production and conversion
gene-TOL5_01800	-	CDP-abequose synthase	0.0784708	4.5	0.923066	0.109147	4.88	0.874431	4.86323	AP024708.1	BCX71980.1	Flavorubredoxin	C	Energy production and conversion
gene-TOL5_02550	-	phosphoglycolate phosphatase	-0.242612	4.97	0.654091	-0.375885	5.35	0.402668	5.1148	AP024708.1	BCX72055.1	Phosphoglycolate phosphatase, HAD superfamily	C	Energy production and conversion
gene-TOL5_03880	glcD	glycolate oxidase subunit	-0.787108	7.01	0.0798311	-0.555667	7.73	0.164607	8.5414	AP024708.1	BCX72188.1	FAD/FMN-containing lactate dehydrogenase/glycolate oxidase	C	Energy production and conversion
gene-TOL5_04150	-	D-isomer specific 2-hydroxyacid dehydrogenase family protein	1.01205	9.72	0.178192	-0.0581898	9.09	0.947226	9.8311	AP024708.1	BCX72215.1	Lactate dehydrogenase or related 2-hydroxyacid dehydrogenase	C	Energy production and conversion
gene-TOL5_04260	yitY	putative FAD-linked oxidoreductase YitY	1.26478	2.68	0.179123	1.52161	3.31	0.0795098	3.73465	AP024708.1	BCX72226.1	FAD/FMN-containing lactate dehydrogenase/glycolate oxidase	C	Energy production and conversion
gene-TOL5_04340	ppaX	phosphoglycolate phosphatase	0.577011	3.55	0.527519	0.800712	4.11	0.301048	3.72217	AP024708.1	BCX72234.1	Phosphoglycolate phosphatase, HAD superfamily	C	Energy production and conversion
gene-TOL5_04620	leuB	3-isopropylmalate dehydrogenase	0.0534551	7.05	0.93468	-0.13557	7.36	0.801477	7.81042	AP024708.1	BCX72262.1	Isocitrate/isopropylmalate dehydrogenase	C	Energy production and conversion
gene-TOL5_05300	mdh	malate dehydrogenase	-0.278851	5.7	0.721077	0.79812	7.21	0.198645	6.98078	AP024708.1	BCX72330.1	Malate/lactate dehydrogenase	C	Energy production and conversion
gene-TOL5_05980	bioC	malonyl-[acyl-carrier protein] O-methyltransferase	-1.49564	2.96	0.0440905	-1.1401	3.82	0.0756165	3.91046	AP024708.1	BCX72398.1	Trans-aconitate methyltransferase	C	Energy production and conversion
gene-TOL5_06180	-	sodium:proton antiporter	1.52463	3.77	0.0346018	1.54884	4.28	0.0214171	4.61699	AP024708.1	BCX72418.1	Naﱿ antiporter NhaC/MleN	C	Energy production and conversion
gene-TOL5_06420	merA	mercuric reductase MerA	0.102606	5.23	0.875406	-0.127319	5.53	0.822755	6.27812	AP024708.1	BCX72442.1	Dihydrolipoamide dehydrogenase (E3) component of pyruvate/2-oxoglutarate dehydrogenase complex or glutathione oxidoreductase	C	Energy production and conversion
gene-TOL5_06670	-	FMN-dependent dehydrogenase	0.863516	3.03	0.354168	2.16103	4.73	0.0182724	4.45603	AP024708.1	BCX72467.1	FMN-dependent dehydrogenase, includes L-lactate dehydrogenase and type II isopentenyl diphosphate isomerase	C	Energy production and conversion
gene-TOL5_06780	fumA	fumarate hydratase	-0.357895	6.45	0.420674	-0.474108	6.83	0.230096	7.8186	AP024708.1	BCX72478.1	Tartrate dehydratase alpha subunit/Fumarate hydratase class I, N-terminal domain	C	Energy production and conversion
gene-TOL5_06790	-	methyltransferase	-0.402832	6.25	0.565358	-0.926026	6.08	0.132501	6.2445	AP024708.1	BCX72479.1	Trans-aconitate methyltransferase	C	Energy production and conversion
gene-TOL5_06820	tdcD	propionate kinase/acetate kinase C	0.728557	7.3	0.260468	0.341068	7.49	0.580701	8.05221	AP024708.1	BCX72482.1	Acetate kinase	C	Energy production and conversion
gene-TOL5_07590	-	phosphoglycolate phosphatase	-0.0210586	3.1	0.983746	1.26099	4.9	0.125325	3.98419	AP024708.1	BCX72559.1	Phosphoglycolate phosphatase, HAD superfamily	C	Energy production and conversion
gene-TOL5_08250	nemA_1	chromate reductase	-0.253676	7.35	0.630129	-0.90375	7.14	0.0543362	8.08148	AP024708.1	BCX72625.1	NADH:flavin reductase, Old Yellow Enzyme (OYE) family	C	Energy production and conversion
gene-TOL5_08390	acnA_1	aconitate hydratase 1	-0.130044	4.67	0.804753	-0.235594	5.06	0.574086	6.70028	AP024708.1	BCX72639.1	Aconitase A	C	Energy production and conversion
gene-TOL5_09060	glpK	glycerol kinase	0.00997128	4.44	0.983746	-0.253431	4.68	0.545675	5.57132	AP024708.1	BCX72706.1	Glycerol kinase	C	Energy production and conversion
gene-TOL5_09200	paaE_1	1%2C2-phenylacetyl-CoA epoxidase subunit E	-0.57643	4.29	0.525535	-0.760484	4.48	0.335463	5.21624	AP024708.1	BCX72720.1	Flavodoxin/ferredoxin--NADP reductase	C	Energy production and conversion
gene-TOL5_09380	vanB	Vanillate O-demethylase oxidoreductase	1.82725	4.1	0.0960752	1.44379	4.14	0.152334	4.31653	AP024708.1	BCX72738.1	Flavodoxin/ferredoxin--NADP reductase	C	Energy production and conversion
gene-TOL5_09650	ntaB	flavin reductase	-2.07122	3.71	0.00137273	-2.26541	4.01	0.000932157	5.0498	AP024708.1	BCX72765.1	FMN reductase RutF, DIM6/NTAB family	C	Energy production and conversion
gene-TOL5_09980	acoA	ABC transporter substrate-binding protein	-1.20041	5.19	0.197913	-1.65832	4.94	0.0652265	6.1863	AP024708.1	BCX72798.1	TPP-dependent pyruvate or acetoin dehydrogenase subunit alpha	C	Energy production and conversion
gene-TOL5_09990	acoB	pyruvate dehydrogenase subunit beta	0.565408	6.01	0.59371	-0.129623	5.72	0.902693	6.55243	AP024708.1	BCX72799.1	Pyruvate/2-oxoglutarate/acetoin dehydrogenase complex, dehydrogenase (E1) component, beta subunit	C	Energy production and conversion
gene-TOL5_10000	acoC	dihydrolipoamide acetyltransferase component of pyruvate dehydrogenase complex	-0.92307	4.77	0.204517	-1.099	5.1	0.104486	6.46153	AP024708.1	BCX72800.1	Pyruvate/2-oxoglutarate dehydrogenase complex, dihydrolipoamide acyltransferase (E2) component	C	Energy production and conversion
gene-TOL5_10010	-	dihydrolipoamide dehydrogenase	-0.480636	4.58	0.505669	-0.446788	5.07	0.483626	5.92725	AP024708.1	BCX72801.1	Dihydrolipoamide dehydrogenase (E3) component of pyruvate/2-oxoglutarate dehydrogenase complex or glutathione oxidoreductase	C	Energy production and conversion
gene-TOL5_10080	dmlA	D-malate oxidase	1.10662	9.47	0.193676	-0.148072	8.5	0.869455	9.71363	AP024708.1	BCX72808.1	Isocitrate/isopropylmalate dehydrogenase	C	Energy production and conversion
gene-TOL5_10130	yeaX_2	putative dioxygenase beta subunit	-0.758371	3.69	0.278314	-0.542795	4.36	0.390064	4.57284	AP024708.1	BCX72813.1	Flavodoxin/ferredoxin--NADP reductase	C	Energy production and conversion
gene-TOL5_10350	-	2%2C4-dienoyl-CoA reductase	-0.260899	6.42	0.60192	-0.543725	6.6	0.203006	7.39961	AP024708.1	BCX72835.1	NADH:flavin reductase, Old Yellow Enzyme (OYE) family	C	Energy production and conversion
gene-TOL5_10410	mphP	phenol hydroxylase P5 protein	-0.181306	4.29	0.800714	0.137591	5.11	0.82448	5.23872	AP024708.1	BCX72841.1	Na+transporting NADH:ubiquinone oxidoreductase, subunit NqrF	C	Energy production and conversion
gene-TOL5_10940	norW	NADH:flavorubredoxin oxidoreductase	-0.254661	6.68	0.679884	-0.627411	6.86	0.208704	7.63801	AP024708.1	BCX72894.1	NAD(P)H-nitrite reductase, large subunit	C	Energy production and conversion
gene-TOL5_11160	fahA	Fumarylacetoacetase	-0.0911762	6.92	0.863895	-0.54853	6.94	0.189526	7.86936	AP024708.1	BCX72916.1	Oxaloacetate decarboxylase and tautomerase, fumarylacetoacetate (FAA) hydrolase family	C	Energy production and conversion
gene-TOL5_11430	gltA	citrate synthase	0.706332	8.53	0.208869	1.17647	9.39	0.0359714	9.55173	AP024708.1	BCX72943.1	Citrate synthase	C	Energy production and conversion
gene-TOL5_11440	sdhC	succinate dehydrogenase cytochrome b556 subunit	0.610659	7.2	0.546447	1.63619	8.64	0.0725954	6.98277	AP024708.1	BCX72944.1	Succinate dehydrogenase/fumarate reductase, cytochrome b subunit	C	Energy production and conversion
gene-TOL5_11450	sdhD	succinate dehydrogenase membrane anchor subunit	0.143538	6.99	0.884994	0.970501	8.17	0.197249	6.66966	AP024708.1	BCX72945.1	Succinate dehydrogenase, hydrophobic anchor subunit	C	Energy production and conversion
gene-TOL5_11470	sdhB	succinate dehydrogenase iron-sulfur subunit	-0.794988	8.41	0.274101	-0.641627	9.01	0.333321	9.05543	AP024708.1	BCX72947.1	Succinate dehydrogenase/fumarate reductase, Fe-S protein subunit	C	Energy production and conversion
gene-TOL5_11480	sucA	2-oxoglutarate decarboxylase	-0.949938	8.67	0.0927419	-0.345533	9.75	0.498814	11.414	AP024708.1	BCX72948.1	2-oxoglutarate dehydrogenase complex, dehydrogenase (E1) component, and related enzymes	C	Energy production and conversion
gene-TOL5_11490	sucB	dihydrolipoyltranssuccinase	-0.903026	8.6	0.176241	-1.00694	8.95	0.104247	9.95909	AP024708.1	BCX72949.1	Pyruvate/2-oxoglutarate dehydrogenase complex, dihydrolipoamide acyltransferase (E2) component	C	Energy production and conversion
gene-TOL5_11500	-	dihydrolipoamide dehydrogenase	-0.0604689	8.24	0.944852	-0.383935	8.34	0.572139	9.43809	AP024708.1	BCX72950.1	Dihydrolipoamide dehydrogenase (E3) component of pyruvate/2-oxoglutarate dehydrogenase complex or glutathione oxidoreductase	C	Energy production and conversion
gene-TOL5_11510	sucC	succinyl-CoA synthetase beta subunit	-0.993382	6.12	0.0327619	-1.00769	6.6	0.0211193	7.39053	AP024708.1	BCX72951.1	Succinyl-CoA synthetase, beta subunit	C	Energy production and conversion
gene-TOL5_11520	sucD	succinyl-CoA synthetase alpha subunit	0.224039	10.29	0.816616	-0.406042	9.98	0.598336	10.6089	AP024708.1	BCX72952.1	Succinyl-CoA synthetase, alpha subunit	C	Energy production and conversion
gene-TOL5_11670	rnfB	iron-sulfur protein	0.688431	4.85	0.298016	1.16494	5.79	0.0630203	5.33523	AP024708.1	BCX72967.1	Na+translocating ferredoxin:NAD oxidoreductase RNF, RnfB subunit	C	Energy production and conversion
gene-TOL5_11800	etfB	electron transfer flavoprotein subunit beta	1.08547	9.82	0.167593	1.91002	11.12	0.0204957	10.3105	AP024708.1	BCX72980.1	Electron transfer flavoprotein, alpha and beta subunits	C	Energy production and conversion
gene-TOL5_11810	ydiR	electron transfer flavoprotein	0.395266	9.04	0.508436	1.0685	10.15	0.0543603	9.79092	AP024708.1	BCX72981.1	Electron transfer flavoprotein, alpha subunit FixB	C	Energy production and conversion
gene-TOL5_11890	-	nitroreductase	0.604337	4.02	0.500712	1.04959	4.95	0.176539	4.51746	AP024708.1	BCX72989.1	Nitroreductase	C	Energy production and conversion
gene-TOL5_12470	ndh	respiratory NADH dehydrogenase 2/cupric reductase	1.90392	6.28	0.0134963	1.67352	6.48	0.0187341	6.8952	AP024708.1	BCX73047.1	NADH dehydrogenase, FAD-containing subunit	C	Energy production and conversion
gene-TOL5_12540	sthA	pyridine nucleotide transhydrogenase	-0.399533	7.28	0.327439	-0.832397	7.34	0.0390067	8.46656	AP024708.1	BCX73054.1	Dihydrolipoamide dehydrogenase (E3) component of pyruvate/2-oxoglutarate dehydrogenase complex or glutathione oxidoreductase	C	Energy production and conversion
gene-TOL5_12620	maeB	malate dehydrogenase	-0.350785	5.66	0.397072	0.0526473	6.55	0.903039	7.76104	AP024708.1	BCX73062.1	Malic enzyme	C	Energy production and conversion
gene-TOL5_12780	icd2	isocitrate dehydrogenase%2C NADP-dependent	0.279364	8.05	0.609768	0.165697	8.44	0.747109	9.78138	AP024708.1	BCX73078.1	Monomeric isocitrate dehydrogenase	C	Energy production and conversion
gene-TOL5_12810	icd	isocitrate dehydrogenase	-0.608633	6.67	0.24692	-0.958493	6.73	0.0593579	7.79071	AP024708.1	BCX73081.1	Isocitrate dehydrogenase	C	Energy production and conversion
gene-TOL5_12880	lldP	glycolate transporter	-0.557321	4.37	0.221536	-0.533461	4.86	0.201006	5.92358	AP024708.1	BCX73088.1	L-lactate permease	C	Energy production and conversion
gene-TOL5_12900	lldD_1	alpha-hydroxy-acid oxidizing enzyme	0.517326	5.18	0.270737	0.614051	5.78	0.156166	5.97715	AP024708.1	BCX73090.1	FMN-dependent dehydrogenase, includes L-lactate dehydrogenase and type II isopentenyl diphosphate isomerase	C	Energy production and conversion
gene-TOL5_12910	dld	D-lactate dehydrogenase	-0.916183	3.1	0.142321	-0.0648751	4.48	0.922577	5.16652	AP024708.1	BCX73091.1	FAD/FMN-containing lactate dehydrogenase/glycolate oxidase	C	Energy production and conversion
gene-TOL5_12930	fadH_1	2%2C4-dienoyl-CoA reductase	0.951095	7.04	0.264129	1.56721	8.17	0.059348	8.95883	AP024708.1	BCX73093.1	NADH:flavin reductase, Old Yellow Enzyme (OYE) family	C	Energy production and conversion
gene-TOL5_13940	-	D-isomer specific 2-hydroxyacid dehydrogenase family protein	-0.361206	4.33	0.456	-0.463595	4.71	0.276904	4.98372	AP024708.1	BCX73194.1	Lactate dehydrogenase or related 2-hydroxyacid dehydrogenase	C	Energy production and conversion
gene-TOL5_13980	-	phosphoglycolate phosphatase	-0.728096	4.87	0.194003	-1.06213	5.01	0.0500884	5.05256	AP024708.1	BCX73198.1	Phosphoglycolate phosphatase, HAD superfamily	C	Energy production and conversion
gene-TOL5_14500	nirB	nitrite reductase subunit NirD	-0.353518	3.2	0.555897	-0.200281	3.8	0.719993	5.28715	AP024708.1	BCX73250.1	NAD(P)H-nitrite reductase, large subunit	C	Energy production and conversion
gene-TOL5_14510	nasD	nitrate reductase	0.260708	2.61	0.777117	0.516868	3.26	0.460521	3.97398	AP024708.1	BCX73251.1	NAD(P)H-nitrite reductase, large subunit	C	Energy production and conversion
gene-TOL5_14520	napA	periplasmic nitrate reductase NapA	0.291338	2.61	0.644126	0.322266	3.04	0.547311	4.54423	AP024708.1	BCX73252.1	Mo-containing formate dehydrogenase ForCE, catalytic subunit	C	Energy production and conversion
gene-TOL5_14820	rutE	malonic semialdehyde reductase	-1.01743	2.57	0.29186	-0.608521	3.27	0.473647	2.91294	AP024708.1	BCX73282.1	Nitroreductase	C	Energy production and conversion
gene-TOL5_14860	rutF_2	pyrimidine utilization flavin reductase protein F	0.24726	4.12	0.791843	0.215054	4.57	0.789389	3.95759	AP024708.1	BCX73286.1	FMN reductase RutF, DIM6/NTAB family	C	Energy production and conversion
gene-TOL5_15570	gltP_1	proton glutamate symport protein	0.380723	4.35	0.570657	0.0307389	4.48	0.965608	5.17951	AP024708.1	BCX73357.1	Naﱿdicarboxylate symporter	C	Energy production and conversion
gene-TOL5_15760	scpC_1	propionyl-CoA:succinate CoA transferase	-0.398051	2.58	0.622601	0.127093	3.51	0.869885	4.07925	AP024708.1	BCX73376.1	Propionyl CoA:succinate CoA transferase	C	Energy production and conversion
gene-TOL5_15940	dctA_1	C4-dicarboxylate ABC transporter	0.0533812	7.57	0.944885	-0.505185	7.49	0.386162	8.56988	AP024708.1	BCX73394.1	Naﱿdicarboxylate symporter	C	Energy production and conversion
gene-TOL5_16630	cyoD	cytochrome o ubiquinol oxidase subunit IV	0.224006	8.66	0.815894	-0.0514254	8.76	0.956806	7.65997	AP024708.1	BCX73463.1	Heme/copper-type cytochrome/quinol oxidase, subunit 4	C	Energy production and conversion
gene-TOL5_16640	cyoC	cytochrome o ubiquinol oxidase subunit III	-0.239338	7.93	0.7761	-0.148725	8.43	0.841304	8.1065	AP024708.1	BCX73464.1	Heme/copper-type cytochrome/quinol oxidase, subunit 3	C	Energy production and conversion
gene-TOL5_16650	cyoB	cytochrome o ubiquinol oxidase subunit I	-0.459879	7.27	0.482884	0.25314	8.4	0.681069	9.38978	AP024708.1	BCX73465.1	Heme/copper-type cytochrome/quinol oxidase, subunit 1	C	Energy production and conversion
gene-TOL5_16660	cyoA	cytochrome o ubiquinol oxidase subunit II	-0.247851	7.18	0.609905	0.554037	8.45	0.182001	8.33387	AP024708.1	BCX73466.1	Heme/copper-type cytochrome/quinol oxidase, subunit 2	C	Energy production and conversion
gene-TOL5_16940	ygiN	quinol monooxygenase	NA	NA	NA	NA	NA	NA	NA	AP024708.1	BCX73494.1	Quinol monooxygenase YgiN	C	Energy production and conversion
gene-TOL5_17060	ydjA	oxidoreductase	-0.114399	5.86	0.903265	0.107292	6.62	0.895604	5.93844	AP024708.1	BCX73506.1	Nitroreductase	C	Energy production and conversion
gene-TOL5_17070	gpsA	glycerol-3-phosphate dehydrogenase	-0.356135	6.22	0.372544	-0.206109	6.87	0.581133	7.15892	AP024708.1	BCX73507.1	Glycerol-3-phosphate dehydrogenase	C	Energy production and conversion
gene-TOL5_17180	-	hypothetical protein	0.311096	4.42	0.821239	-0.055972	4.55	0.96625	3.25373	AP024708.1	BCX73518.1	Acylphosphatase	C	Energy production and conversion
gene-TOL5_17380	-	short-chain dehydrogenase	-0.992912	2.47	0.401799	0.125705	3.83	0.913799	3.39491	AP024708.1	BCX73538.1	NADP-dependent 3-hydroxy acid dehydrogenase YdfG	C	Energy production and conversion
gene-TOL5_17480	yiaY_1	L-threonine dehydrogenase	-1.25303	7.48	0.0416428	-1.26239	7.9	0.0274315	8.92321	AP024708.1	BCX73548.1	Alcohol dehydrogenase, class IV	C	Energy production and conversion
gene-TOL5_17650	-	alcohol dehydrogenase	-0.0902324	5	0.916315	-0.202176	5.42	0.77414	5.95282	AP024708.1	BCX73565.1	Alcohol dehydrogenase, class IV	C	Energy production and conversion
gene-TOL5_17960	glcB	malate synthase G	0.140835	7.75	0.798517	0.47048	8.59	0.266261	9.62835	AP024708.1	BCX73596.1	Malate synthase	C	Energy production and conversion
gene-TOL5_18260	cydB_1	cytochrome d terminal oxidase subunit II	0.161552	8.6	0.851858	-0.356678	8.44	0.60983	9.31887	AP024708.1	BCX73626.1	Cytochrome bd-type quinol oxidase, subunit 2	C	Energy production and conversion
gene-TOL5_18270	cydA	cytochrome d terminal oxidase subunit I	-0.71715	6.4	0.194003	-0.937712	6.61	0.073859	7.95541	AP024708.1	BCX73627.1	Cytochrome bd-type quinol oxidase, subunit 1	C	Energy production and conversion
gene-TOL5_18390	lldD_2	alpha-hydroxy-acid oxidizing enzyme	0.324788	3.81	0.609212	0.213126	4.18	0.717421	4.55442	AP024708.1	BCX73639.1	FMN-dependent dehydrogenase, includes L-lactate dehydrogenase and type II isopentenyl diphosphate isomerase	C	Energy production and conversion
gene-TOL5_19230	benC	Benzoate 1%2C2-dioxygenase electron transfer component	-2.29522	2.08	0.0101903	-1.74221	2.96	0.0212699	3.59657	AP024708.1	BCX73723.1	Na+transporting NADH:ubiquinone oxidoreductase, subunit NqrF	C	Energy production and conversion
gene-TOL5_19320	fadH_2	2%2C4-dienoyl-CoA reductase	1.52309	5.17	0.177253	2.97261	6.83	0.0156942	7.51393	AP024708.1	BCX73732.1	NADH:flavin reductase, Old Yellow Enzyme (OYE) family	C	Energy production and conversion
gene-TOL5_19460	nfsB	dihydropteridine reductase	0.643767	5.9	0.289054	0.700232	6.43	0.203053	5.84303	AP024708.1	BCX73746.1	Nitroreductase	C	Energy production and conversion
gene-TOL5_20650	fdmA2	formamidase	-0.885758	4.02	0.0905243	-0.822545	4.55	0.0866115	5.27023	AP024708.1	BCX73865.1	Acetamidase/formamidase	C	Energy production and conversion
gene-TOL5_20950	-	bleomycin resistance family protein	NA	NA	NA	NA	NA	NA	NA	AP024708.1	BCX73895.1	Zn-dependent glyoxalase, PhnB family	C	Energy production and conversion
gene-TOL5_21010	frmA_1	S-(hydroxymethyl)glutathione dehydrogenase	0.0341864	6.69	0.948803	0.13957	7.28	0.747343	7.53553	AP024708.1	BCX73901.1	Zn-dependent alcohol/formaldehyde dehydrogenase	C	Energy production and conversion
gene-TOL5_21210	cydB_2	cytochrome d terminal oxidase subunit II	-1.2146	5.8	0.0850746	-1.60688	5.83	0.0224623	6.92368	AP024708.1	BCX73921.1	Cytochrome bd-type quinol oxidase, subunit 2	C	Energy production and conversion
gene-TOL5_21220	cioA	cytochrome ubiquinol oxidase subunit I	-1.19403	6.97	0.0531236	-1.71356	6.86	0.00876982	8.56568	AP024708.1	BCX73922.1	Cytochrome bd-type quinol oxidase, subunit 1	C	Energy production and conversion
gene-TOL5_21340	fumC	fumarate hydratase	-0.15435	7.23	0.776751	-0.530861	7.36	0.206349	8.33908	AP024708.1	BCX73934.1	Fumarate hydratase class II	C	Energy production and conversion
gene-TOL5_22280	fdx_2	[2Fe-2S] ferredoxin	0.0937115	3.07	0.959472	1.0904	4.49	0.352102	2.98192	AP024708.1	BCX74028.1	Ferredoxin	C	Energy production and conversion
gene-TOL5_22610	prpC	2-methylcitrate synthase	-0.770462	5.82	0.221536	-1.09591	5.85	0.0709344	6.87303	AP024708.1	BCX74061.1	Citrate synthase	C	Energy production and conversion
gene-TOL5_23640	acnB	bifunctional aconitate hydratase 2/2-methylisocitrate dehydratase	0.147119	8.89	0.807425	0.421985	9.68	0.362472	11.0263	AP024708.1	BCX74164.1	Aconitase B	C	Energy production and conversion
gene-TOL5_24100	ghrB	glyoxylate/hydroxypyruvate reductase B	0.597982	6.18	0.176156	0.503727	6.59	0.208704	6.6304	AP024708.1	BCX74210.1	Lactate dehydrogenase or related 2-hydroxyacid dehydrogenase	C	Energy production and conversion
gene-TOL5_25580	yceJ	cytochrome b561	0.332141	7.1	0.695965	-0.250362	6.97	0.741599	6.77861	AP024708.1	BCX74358.1	Cytochrome b561	C	Energy production and conversion
gene-TOL5_25770	cstA	carbon starvation protein involved in peptide utilization	-0.250458	7.48	0.752037	-0.771217	7.36	0.218764	9.22117	AP024708.1	BCX74377.1	Carbon starvation protein CstA (peptide/pyruvate transporter)	C	Energy production and conversion
gene-TOL5_26420	hcaD_1	phenylpropionate dioxygenase ferredoxin reductase subunit	0.947529	3.42	0.251894	1.50327	4.41	0.0544409	4.45529	AP024708.1	BCX74442.1	NAD(P)H-nitrite reductase, large subunit	C	Energy production and conversion
gene-TOL5_26650	iacG	-	-1.33708	2.15	0.137923	-1.25479	2.58	0.122981	3.0723	AP024708.1	BCX74465.1	FMN reductase RutF, DIM6/NTAB family	C	Energy production and conversion
gene-TOL5_26660	iacF	-	-1.03908	3.31	0.158943	-0.915164	3.86	0.169123	4.3088	AP024708.1	BCX74466.1	Flavodoxin/ferredoxin--NADP reductase	C	Energy production and conversion
gene-TOL5_26750	-	hypothetical protein	0.147182	3.81	0.85679	-0.236547	3.89	0.734685	4.46675	AP024708.1	BCX74475.1	Glycerol-3-phosphate dehydrogenase	C	Energy production and conversion
gene-TOL5_26800	yiaY_2	L-threonine dehydrogenase	0.385539	6.54	0.47985	0.256207	6.85	0.606966	7.27421	AP024708.1	BCX74480.1	Alcohol dehydrogenase, class IV	C	Energy production and conversion
gene-TOL5_26970	mecR	NADPH:quinone oxidoreductase	0.649967	8.19	0.141365	0.437908	8.47	0.272674	8.57478	AP024708.1	BCX74497.1	NADPH:quinone reductase or related Zn-dependent oxidoreductase	C	Energy production and conversion
gene-TOL5_27310	dctA_2	C4-dicarboxylate ABC transporter	0.908388	3.08	0.202699	0.679857	3.32	0.294319	3.87848	AP024708.1	BCX74531.1	Naﱿdicarboxylate symporter	C	Energy production and conversion
gene-TOL5_27440	paaE_2	1%2C2-phenylacetyl-CoA epoxidase subunit E	-1.30489	8.49	0.0571547	-2.86261	7.38	0.00156954	9.6463	AP024708.1	BCX74544.1	Flavodoxin/ferredoxin--NADP reductase	C	Energy production and conversion
gene-TOL5_27640	azoR	NADH-azoreductase	2.13675	4.13	0.017548	2.158	4.66	0.0128037	4.11825	AP024708.1	BCX74564.1	FMN-dependent NADH-azoreductase	C	Energy production and conversion
gene-TOL5_28930	dctA_3	C4-dicarboxylate ABC transporter	0.099152	5.52	0.887307	0.407586	6.29	0.446482	6.75797	AP024708.1	BCX74693.1	Naﱿdicarboxylate symporter	C	Energy production and conversion
gene-TOL5_29190	fpr_1	ferredoxin-NADP reductase	-0.171346	2.86	0.904246	1.28874	4.65	0.193807	4.06912	AP024708.1	BCX74719.1	Flavodoxin/ferredoxin--NADP reductase	C	Energy production and conversion
gene-TOL5_29260	yddH	flavin reductase like-protein	0.538193	5.74	0.413522	0.553074	6.24	0.342729	5.60935	AP024708.1	BCX74726.1	FMN reductase RutF, DIM6/NTAB family	C	Energy production and conversion
gene-TOL5_30340	noxB	NADH oxidase	-0.649776	6.65	0.240095	-0.850594	6.97	0.100913	7.87189	AP024708.1	BCX74834.1	NADH:flavin reductase, Old Yellow Enzyme (OYE) family	C	Energy production and conversion
gene-TOL5_31940	pckG	phosphoenolpyruvate carboxykinase [GTP]	-0.224539	6.94	0.708372	0.516606	8.11	0.280438	8.8513	AP024708.1	BCX74994.1	Phosphoenolpyruvate carboxykinase, GTP-dependent	C	Energy production and conversion
gene-TOL5_31970	glpD	sn-glycerol-3-phosphate dehydrogenase	0.299837	6.78	0.60192	-0.2803	6.64	0.582167	7.79793	AP024708.1	BCX74997.1	Glycerol-3-phosphate dehydrogenase	C	Energy production and conversion
gene-TOL5_32060	fdx_3	ferredoxin	-0.624285	6.4	0.270223	-0.272365	7.3	0.611067	5.1378	AP024708.1	BCX75006.1	Ferredoxin	C	Energy production and conversion
gene-TOL5_32110	-	NADPH-dependent FMN reductase	0.556076	7.48	0.248791	0.762804	8.21	0.0919692	7.26774	AP024708.1	BCX75011.1	Multimeric flavodoxin WrbA, includes NAD(P)H:quinone oxidoreductase	C	Energy production and conversion
gene-TOL5_32400	yiaY_3	L-threonine dehydrogenase	-0.353633	5.36	0.446577	-0.320576	5.87	0.438001	6.39199	AP024708.1	BCX75040.1	Alcohol dehydrogenase, class IV	C	Energy production and conversion
gene-TOL5_32430	-	NADPH-dependent FMN reductase	-0.884096	7.83	0.117189	-1.63148	7.58	0.00915855	7.87644	AP024708.1	BCX75043.1	Multimeric flavodoxin WrbA, includes NAD(P)H:quinone oxidoreductase	C	Energy production and conversion
gene-TOL5_32890	ybhH	hypothetical protein	-0.0591598	5.28	0.921316	-0.563786	5.31	0.203053	6.08995	AP024708.1	BCX75089.1	2-Methylaconitate cis-trans-isomerase PrpF (2-methyl citrate pathway)	C	Energy production and conversion
gene-TOL5_33590	aceA	isocitrate lyase	0.961667	10.06	0.268642	0.916128	10.65	0.247717	11.4015	AP024708.1	BCX75159.1	Isocitrate lyase	C	Energy production and conversion
gene-TOL5_33620	citN	citrate transporter	-0.0343862	5.2	0.961934	-0.551115	5.15	0.291639	6.15797	AP024708.1	BCX75162.1	Mg2﷈궭ꭞ symporter	C	Energy production and conversion
gene-TOL5_33630	-	hypothetical protein	0.0635191	3.15	0.93788	0.175915	3.73	0.795279	4.6335	AP024708.1	BCX75163.1	FAD/FMN-containing lactate dehydrogenase/glycolate oxidase	C	Energy production and conversion
gene-TOL5_33680	-	Zn-dependent oxidoreductase	0.268185	6.37	0.612454	0.0274968	6.68	0.961665	6.95199	AP024708.1	BCX75168.1	NADPH:quinone reductase or related Zn-dependent oxidoreductase	C	Energy production and conversion
gene-TOL5_33690	-	NAD(P)H quinone oxidoreductase	0.276237	5.28	0.643566	0.546353	6.13	0.265917	6.07299	AP024708.1	BCX75169.1	NADPH:quinone reductase or related Zn-dependent oxidoreductase	C	Energy production and conversion
gene-TOL5_33870	fpr_2	ferredoxin-NADP reductase	0.588882	5.95	0.274858	0.694209	6.58	0.162054	6.20511	AP024708.1	BCX75187.1	Flavodoxin/ferredoxin--NADP reductase	C	Energy production and conversion
gene-TOL5_33920	nuoN	NADH-quinone oxidoreductase subunit N	0.199997	7.57	0.800714	-0.18464	7.56	0.787946	8.73804	AP024708.1	BCX75192.1	NADH:ubiquinone oxidoreductase subunit 2 (chain N)	C	Energy production and conversion
gene-TOL5_33930	nuoM	NADH-quinone oxidoreductase subunit M	-0.502912	5.83	0.432251	0.0663812	6.78	0.922577	7.58322	AP024708.1	BCX75193.1	NADH:ubiquinone oxidoreductase subunit 4 (chain M)	C	Energy production and conversion
gene-TOL5_33940	nuoL	NADH-quinone oxidoreductase subunit L	-0.30391	6.28	0.716549	-0.132018	6.88	0.865948	8.12569	AP024708.1	BCX75194.1	NADH:ubiquinone oxidoreductase subunit 5 (chain L)/Naﱿ antiporter, MnhA subunit/Na:bicarbonate transporter, MpsA subunit	C	Energy production and conversion
gene-TOL5_33950	nuoK	NADH-quinone oxidoreductase subunit K	-2.12101	3.46	0.0842666	-0.887089	4.84	0.377223	3.6719	AP024708.1	BCX75195.1	NADH:ubiquinone oxidoreductase subunit 11 or 4L (chain K)	C	Energy production and conversion
gene-TOL5_33960	nuoJ	NADH-quinone oxidoreductase subunit J	-0.580494	4.49	0.467767	-0.0285315	5.48	0.973511	4.68287	AP024708.1	BCX75196.1	NADH:ubiquinone oxidoreductase subunit 6 (chain J)	C	Energy production and conversion
gene-TOL5_33970	nuoI	NADH-quinone oxidoreductase subunit I	-0.314205	5.04	0.751925	0.626746	6.2	0.412149	5.32685	AP024708.1	BCX75197.1	Formate hydrogenlyase subunit 6/NADH:ubiquinone oxidoreductase 23 kD subunit (chain I)	C	Energy production and conversion
gene-TOL5_33980	nuoH	NADH-quinone oxidoreductase subunit H	-0.548528	5.01	0.536844	0.276922	5.99	0.742794	6.18694	AP024708.1	BCX75198.1	NADH:ubiquinone oxidoreductase subunit 1 (chain H)	C	Energy production and conversion
gene-TOL5_33990	nuoG	NADH-quinone oxidoreductase subunit G	-0.629277	6	0.400144	-0.174176	6.74	0.817202	8.49791	AP024708.1	BCX75199.1	NADH dehydrogenase/NADH:ubiquinone oxidoreductase 75 kD subunit (chain G)	C	Energy production and conversion
gene-TOL5_34000	nuoF	NADH-quinone oxidoreductase subunit F	-1.19561	4.92	0.173284	0.177724	6.52	0.841918	7.01883	AP024708.1	BCX75200.1	NADH:ubiquinone oxidoreductase, NADH-binding 51 kD subunit (chain F)	C	Energy production and conversion
gene-TOL5_34010	nuoE	NADH-quinone oxidoreductase subunit E	-1.18157	4.52	0.0769295	-0.149351	5.91	0.817202	4.99237	AP024708.1	BCX75201.1	NADH:ubiquinone oxidoreductase 24 kD subunit (chain E)	C	Energy production and conversion
gene-TOL5_34020	nuoC	NADH-quinone oxidoreductase subunit C/D	-0.915716	5.61	0.0501595	-0.216223	6.77	0.601158	7.67798	AP024708.1	BCX75202.1	NADH:ubiquinone oxidoreductase 49 kD subunit (chain D)	C	Energy production and conversion
gene-TOL5_34030	nuoB	NADH-quinone oxidoreductase subunit B	-0.113984	6.55	0.861186	0.424601	7.61	0.399575	6.97964	AP024708.1	BCX75203.1	NADH:ubiquinone oxidoreductase 20 kD subunit (chain B) or related Fe-S oxidoreductase	C	Energy production and conversion
gene-TOL5_34040	nuoA	NADH-quinone oxidoreductase subunit	-0.0188182	7.3	0.981218	0.548915	8.37	0.378018	7.46511	AP024708.1	BCX75204.1	NADH:ubiquinone oxidoreductase subunit 3 (chain A)	C	Energy production and conversion
gene-TOL5_34600	-	oxidoreductase	-0.0275993	2.38	0.978308	0.459472	3.31	0.561203	3.64167	AP024708.1	BCX75260.1	FAD/FMN-containing lactate dehydrogenase/glycolate oxidase	C	Energy production and conversion
gene-TOL5_34980	ydiJ	FAD-linked oxidoreductase	-0.406473	3.97	0.407216	-0.307677	4.53	0.485056	6.28492	AP024708.1	BCX75298.1	FAD/FMN-containing lactate dehydrogenase/glycolate oxidase	C	Energy production and conversion
gene-TOL5_35180	pntB	pyridine nucleotide transhydrogenase beta subunit	0.229733	5.95	0.655021	0.478787	6.69	0.25812	7.19993	AP024708.1	BCX75318.1	NAD/NADP transhydrogenase beta subunit	C	Energy production and conversion
gene-TOL5_35190	pntAB	NAD(P)(+) transhydrogenase	0.444635	5.24	0.648289	1.37404	6.5	0.0877178	4.70183	AP024708.1	BCX75319.1	NAD/NADP transhydrogenase alpha subunit	C	Energy production and conversion
gene-TOL5_35200	pntA1	NAD(P) transhydrogenase subunit alpha	0.698885	6.28	0.374416	1.79112	7.81	0.0243618	7.58903	AP024708.1	BCX75320.1	NAD/NADP transhydrogenase alpha subunit	C	Energy production and conversion
gene-TOL5_35470	-	hydrolase	-1.22569	5.03	0.0417425	-1.11997	5.57	0.0413549	5.94278	AP024708.1	BCX75347.1	Oxaloacetate decarboxylase and tautomerase, fumarylacetoacetate (FAA) hydrolase family	C	Energy production and conversion
gene-TOL5_35610	acnA_2	aconitate hydratase 1	-0.206626	10.23	0.843453	-1.18928	9.53	0.146909	12.2598	AP024708.1	BCX75361.1	Aconitase A	C	Energy production and conversion
gene-TOL5_35990	-	antibiotic biosynthesis monooxygenase	NA		NA	NA		NA	NA	AP024708.1	BCX75399.1	Quinol monooxygenase YgiN	C	Energy production and conversion
gene-TOL5_36160	-	VOC family protein	-0.195106	6.11	0.767291	-0.404152	6.38	0.433419	5.65932	AP024708.1	BCX75416.1	Zn-dependent glyoxalase, PhnB family	C	Energy production and conversion
gene-TOL5_36470	-	short-chain dehydrogenase	0.145813	5.8	0.810596	0.0137148	6.16	0.979871	6.04013	AP024708.1	BCX75447.1	NADP-dependent 3-hydroxy acid dehydrogenase YdfG	C	Energy production and conversion
gene-TOL5_37060	-	hypothetical protein	-0.569859	6.34	0.302733	-1.23243	6.13	0.0279318	5.6287	AP024708.1	BCX75506.1	Soluble cytochrome b562	C	Energy production and conversion
gene-TOL5_37200	wrbA	NAD(P)H:quinone oxidoreductase	-0.803776	4.2	0.283409	-0.516037	4.83	0.443253	4.50539	AP024708.1	BCX75520.1	Multimeric flavodoxin WrbA, includes NAD(P)H:quinone oxidoreductase	C	Energy production and conversion
gene-TOL5_37280	ycgM	isomerase/hydrolase	-0.536192	5.1	0.352065	-0.605025	5.53	0.242778	5.29544	AP024708.1	BCX75528.1	Oxaloacetate decarboxylase and tautomerase, fumarylacetoacetate (FAA) hydrolase family	C	Energy production and conversion
gene-TOL5_37890	-	flavohemoprotein	2.66276	8.59	0.00831493	3.30789	9.66	0.00256563	8.83732	AP024708.1	BCX75589.1	Hemoglobin-like flavoprotein	C	Energy production and conversion
gene-TOL5_37940	gltP_2	proton glutamate symport protein	-0.427145	5.74	0.310212	-0.563078	6.09	0.146909	6.81292	AP024708.1	BCX75594.1	Naﱿdicarboxylate symporter	C	Energy production and conversion
gene-TOL5_38440	etfD	electron transfer flavoprotein-ubiquinone oxidoreductase	1.04084	8.02	0.130252	1.87733	9.22	0.0124024	9.63697	AP024708.1	BCX75644.1	Dehydrogenase (flavoprotein)	C	Energy production and conversion
gene-TOL5_38730	-	polyphosphate--AMP phosphotransferase	0.0537359	4.49	0.950028	0.287984	5.24	0.668388	5.85416	AP024708.1	BCX75673.1	Polyphosphate kinase 2, PPK2 family	C	Energy production and conversion
gene-TOL5_38840	phaAB	monovalent cation/H+ antiporter subunit A	1.91212	6.45	0.00184137	1.8723	6.91	0.00224943	8.23889	AP024708.1	BCX75684.1	NADH:ubiquinone oxidoreductase subunit 5 (chain L)/Naﱿ antiporter, MnhA subunit/Na:bicarbonate transporter, MpsA subunit	C	Energy production and conversion
gene-TOL5_38860	phaD	monovalent cation/H+ antiporter subunit D	-0.449241	5.3	0.42927	-0.540267	5.68	0.280989	6.95856	AP024708.1	BCX75686.1	Formate hydrogenlyase subunit 3/Multisubunit Naﱿ antiporter, MnhD subunit	C	Energy production and conversion
gene-TOL5_39370	scpC_2	propionyl-CoA:succinate CoA transferase	-0.0701868	7.12	0.944885	0.301348	7.84	0.717508	8.68576	AP024708.1	BCX75737.1	Propionyl CoA:succinate CoA transferase	C	Energy production and conversion
gene-TOL5_40030	todA	toluene dioxygenase reductase	0.209326	5.06	0.815894	0.344889	5.68	0.630647	6.12574	AP024708.1	BCX75803.1	NAD(P)H-nitrite reductase, large subunit	C	Energy production and conversion
gene-TOL5_40460	ppa	inorganic pyrophosphatase	0.262284	4.04	0.843453	1.14852	5.41	0.243199	4.48428	AP024708.1	BCX75846.1	Inorganic pyrophosphatase	C	Energy production and conversion
gene-TOL5_40670	actP	acetate transporter	-0.518185	6.61	0.276247	-0.803007	6.86	0.0769077	8.19449	AP024708.1	BCX75867.1	Na(or H)/acetate symporter ActP	C	Energy production and conversion
gene-TOL5_40780	-	hypothetical protein	NA	NA	NA	NA	NA	NA	NA	AP024708.1	BCX75878.1	Putative cytochrome oxidase assembly factor, CcoH/FixH family	C	Energy production and conversion
gene-TOL5_40960	-	F0F1 ATP synthase subunit epsilon	-1.10898	10.21	0.214296	-0.854494	10.82	0.291933	10.3256	AP024708.1	BCX75896.1	FoF1-type ATP synthase, epsilon subunit	C	Energy production and conversion
gene-TOL5_40970	-	F0F1 ATP synthase subunit beta	-0.379102	8.59	0.598391	-0.303462	9	0.641099	9.91488	AP024708.1	BCX75897.1	FoF1-type ATP synthase, beta subunit	C	Energy production and conversion
gene-TOL5_40980	-	F0F1 ATP synthase subunit gamma	-0.5521	5.88	0.444921	0.289296	6.98	0.671408	6.84798	AP024708.1	BCX75898.1	FoF1-type ATP synthase, gamma subunit	C	Energy production and conversion
gene-TOL5_40990	-	F0F1 ATP synthase subunit alpha	-0.827055	6.72	0.177421	-0.324134	7.61	0.574086	8.50219	AP024708.1	BCX75899.1	FoF1-type ATP synthase, alpha subunit	C	Energy production and conversion
gene-TOL5_41000	-	F0F1 ATP synthase subunit delta	-0.778628	6.59	0.156504	-0.119444	7.75	0.830894	6.90553	AP024708.1	BCX75900.1	FoF1-type ATP synthase, delta subunit	C	Energy production and conversion
gene-TOL5_41010	-	F0F1 ATP synthase subunit B	-0.85746	5.78	0.0850746	0.393604	7.52	0.36539	6.16395	AP024708.1	BCX75901.1	FoF1-type ATP synthase, membrane subunit b or b'	C	Energy production and conversion
gene-TOL5_41020	-	F0F1 ATP synthase subunit C	-0.401564	7.21	0.468179	0.338148	8.41	0.488013	6.31504	AP024708.1	BCX75902.1	FoF1-type ATP synthase, membrane subunit c/Archaeal/vacuolar-type H+ATPase, subunit K	C	Energy production and conversion
gene-TOL5_41030	-	F0F1 ATP synthase subunit A	0.130784	7.7	0.837637	0.799481	8.84	0.103832	8.44122	AP024708.1	BCX75903.1	FoF1-type ATP synthase, membrane subunit a	C	Energy production and conversion
gene-TOL5_41040	atpI	F0F1 ATP synthase subunit I	-0.857365	7.02	0.278613	0.61034	8.71	0.39417	7.31901	AP024708.1	BCX75904.1	FoF1-type ATP synthase accessory protein AtpI	C	Energy production and conversion
gene-TOL5_41180	maeA	malate dehydrogenase	-1.55989	5.41	0.00227569	-1.53504	5.92	0.002743	7.51287	AP024708.1	BCX75918.1	Malic enzyme	C	Energy production and conversion
gene-TOL5_41330	msuE	FMN reductase	0.163797	4.18	0.851603	0.192251	4.74	0.799662	4.46725	AP024708.1	BCX75933.1	NAD(P)H-dependent FMN reductase	C	Energy production and conversion
gene-TOL5_41420	nemA_2	chromate reductase	-0.585538	4.93	0.35336	-0.0102033	6.01	0.98829	6.1044	AP024708.1	BCX75942.1	NADH:flavin reductase, Old Yellow Enzyme (OYE) family	C	Energy production and conversion
gene-TOL5_41590	eutG	ethanolamine utilization protein EutG	-0.671397	2.98	0.248506	0.0283883	4.09	0.965046	4.25864	AP024708.1	BCX75959.1	Alcohol dehydrogenase, class IV	C	Energy production and conversion
gene-TOL5_41980	hmp	oxidoreductase	0.0955452	5.76	0.916315	-0.54628	5.85	0.421502	6.47812	AP024708.1	BCX75998.1	Flavodoxin/ferredoxin--NADP reductase	C	Energy production and conversion
gene-TOL5_42050	-	phosphoglycolate phosphatase	-0.0987898	5.66	0.865705	0.585904	6.84	0.195091	6.08421	AP024708.1	BCX76005.1	Phosphoglycolate phosphatase, HAD superfamily	C	Energy production and conversion
gene-TOL5_42200	-	flavin reductase	0.432621	6.46	0.391813	-0.363418	6.21	0.428006	5.94454	AP024708.1	BCX76020.1	NAD(P)H-dependent FMN reductase	C	Energy production and conversion
gene-TOL5_42510	-	hypothetical protein	NA	NA	NA	NA	NA	NA	NA	AP024708.1	BCX76051.1	Quinol monooxygenase YgiN	C	Energy production and conversion
gene-TOL5_43470	hcaD_2	phenylpropionate dioxygenase ferredoxin reductase subunit	-0.469285	6.61	0.31322	-0.512229	7.1	0.227164	7.75048	AP024709.1	BCX76147.1	NAD(P)H-nitrite reductase, large subunit	C	Energy production and conversion
gene-TOL5_43490	-	putative ferredoxin	0.822634	7.94	0.155887	1.196	8.87	0.0362902	7.03238	AP024709.1	BCX76149.1	Ferredoxin	C	Energy production and conversion
gene-TOL5_43590	-	hypothetical protein	1.03515	11.86	0.116915	0.162206	11.43	0.810084	10.3067	AP024709.1	BCX76159.1	Quinol monooxygenase YgiN	C	Energy production and conversion
gene-TOL5_43610	frmA_2	S-(hydroxymethyl)glutathione dehydrogenase	-0.0524648	8.94	0.933015	0.666104	10.14	0.137207	10.0629	AP024709.1	BCX76161.1	Zn-dependent alcohol/formaldehyde dehydrogenase	C	Energy production and conversion
